# Supplementary material for: 1,5-Diphenyl­carbonohydrazide N,N-di­methyl­formamide
Source: Acta Crystallogr Sect E Struct Rep Online. 2010 Oct 9;66(Pt 11):o2734–5. doi: 10.1107/S160053681003922X (PMC3009220; doi:10.1107/S160053681003922X)
Supplement: Supplementary file 1 [file e-66-o2734-sup1.cif]

##############################################################################
###                                                                        ###
###        Electronic paper (Acta Crystallographica Section E)             ###
###                                                                        ###
##############################################################################
#                                                                            #
# This CIF contains the data in a paper accepted for publication in Acta     #
# Crystallographica Section E. It conforms to the requirements of Notes      #
# for Authors for Section E, and has been peer reviewed under the auspices   #
# of the IUCr Commission on Journals.                                        #
#                                                                            #
# Full details of the Crystallographic Information File format               #
# are given in the paper "The Crystallographic Information File (CIF):       #
# a New Standard Archive File for Crystallography" by S. R. Hall, F. H.      #
# Allen and I. D. Brown [Acta Cryst. (1991), A47, 655-685].                  #
#                                                                            #
# The current version of the core CIF dictionary is obtainable from          #
# ftp://ftp.iucr.org/pub/cif_core.dic. The current version number is 2.4.    #
#                                                                            #
# Software is freely available for graphical display of the structure(s) in  #
# this CIF.  For information consult the CIF home page http://www.iucr.org/  #
# cif/home.html                                                              #
#                                                                            #
# This file may be used for bona fide research purposes within the           #
# scientific community so long as proper attribution is given to the journal # 
# article from which it was obtained.                                        #
#                                                                            #
##############################################################################
                                             
data_global
_audit_creation_method     SHELXL-97
_journal_date_recd_electronic     2010-07-14
_journal_date_accepted     2010-09-30
_journal_name_full     'Acta Crystallographica, Section E'
_journal_year     2010
_journal_volume     66
_journal_issue     11
_journal_page_first     o2734
_journal_page_last     o2735
_journal_paper_category     QO
_journal_coeditor_code     JJ2045
_publ_contact_author_name     'Ai-yun Zhang'
_publ_contact_author_address
;
Department of Physics and Chemistry
Henan Polytechnic University
Jiaozuo 454000
People's Republic of China
;
_publ_contact_author_email     'zay@hpu.edu.cn'
_publ_contact_author_fax     ?
_publ_contact_author_phone     '86-391-3987818'
_publ_section_title
;
1,5-Diphenylcarbonohydrazide <i>N</i>,<i>N</i>-dimethylformamide
;
loop_
    _publ_author_name
    _publ_author_footnote
    _publ_author_address
    'Zhang, Ai-yun' .
;
Department of Physics and Chemistry
Henan Polytechnic University
Jiaozuo 454000
People's Republic of China
;
    'Ma, Si-yao' .
;
Department of Mathematics
Xi'an University of Architecture and Technology
Xi'an 710055
People's Republic of China
;
    'Bu, Dong' .
;
Department of Physics and Chemistry
Henan Polytechnic University
Jiaozuo 454000
People's Republic of China
;
data_I
_chemical_name_systematic
;
1,5-Diphenylcarbonohydrazide <i>N</i>,<i>N</i>-dimethylformamide
;
_chemical_name_common     ?
_chemical_formula_moiety     'C13 H14 N4 O, C3 H7 N O'
_chemical_formula_sum     'C16 H21 N5 O2'
_chemical_formula_iupac     'C13 H14 N4 O, C3 H7 N O'
_chemical_formula_weight     315.38
_chemical_melting_point     ?
_symmetry_cell_setting     monoclinic
_symmetry_space_group_name_H-M     'P 21/c'
_symmetry_space_group_name_Hall     '-P 2ybc'
loop_
    _symmetry_equiv_pos_as_xyz
    'x, y, z'
    '-x, y+1/2, -z+1/2'
    '-x, -y, -z'
    'x, -y-1/2, z-1/2'
_cell_length_a     5.9774(2)
_cell_length_b     14.8531(6)
_cell_length_c     18.4827(7)
_cell_angle_alpha     90.00
_cell_angle_beta     96.029(3)
_cell_angle_gamma     90.00
_cell_volume     1631.87(11)
_cell_formula_units_Z     4
_cell_measurement_reflns_used     3501
_cell_measurement_theta_min     2.61
_cell_measurement_theta_max     21.51
_cell_measurement_temperature     296(2)
_exptl_crystal_description     block
_exptl_crystal_colour     colorless
_exptl_crystal_size_max     0.21
_exptl_crystal_size_mid     0.20
_exptl_crystal_size_min     0.18
_exptl_crystal_density_diffrn     1.284
_exptl_crystal_density_meas     ?
_exptl_crystal_density_method     'not measured'
_exptl_crystal_F_000     672
_exptl_absorpt_coefficient_mu     0.088
_exptl_absorpt_correction_type     multi-scan
_exptl_absorpt_process_details     '(SADABS; Bruker, 2007)'
_exptl_absorpt_correction_T_min     0.9817
_exptl_absorpt_correction_T_max     0.9843
_exptl_special_details
;
;
_diffrn_ambient_temperature     296(2)
_diffrn_radiation_type     MoK\a
_diffrn_radiation_wavelength     0.71073
_diffrn_radiation_source     'fine-focus sealed tube'
_diffrn_radiation_monochromator     graphite
_diffrn_measurement_device_type     'Bruker APEXII CCD area-detector'
_diffrn_measurement_method     '\f and \w scans'
_diffrn_detector_area_resol_mean     ?
_diffrn_reflns_number     23310
_diffrn_reflns_av_R_equivalents     0.0486
_diffrn_reflns_av_sigmaI/netI     0.0285
_diffrn_reflns_theta_min     1.76
_diffrn_reflns_theta_max     25.10
_diffrn_reflns_theta_full     25.10
_diffrn_measured_fraction_theta_max     1.000
_diffrn_measured_fraction_theta_full     1.000
_diffrn_reflns_limit_h_min     -7
_diffrn_reflns_limit_h_max     7
_diffrn_reflns_limit_k_min     -17
_diffrn_reflns_limit_k_max     17
_diffrn_reflns_limit_l_min     -22
_diffrn_reflns_limit_l_max     22
_diffrn_standards_number     ?
_diffrn_standards_interval_count     ?
_diffrn_standards_interval_time     ?
_diffrn_standards_decay_%     ?
_refine_special_details
;
Refinement of <i>F</i>^2^ against ALL reflections. The weighted <i>R</i>-factor
<i>wR</i> and goodness of fit <i>S</i> are based on <i>F</i>^2^, conventional
<i>R</i>-factors <i>R</i> are based on <i>F</i>, with <i>F</i> set to zero for
negative <i>F</i>^2^. The threshold expression of <i>F</i>^2^ >
\s(<i>F</i>^2^) is used only for calculating <i>R</i>-factors(gt) <i>etc</i>.
and is not relevant to the choice of reflections for refinement.
<i>R</i>-factors based on <i>F</i>^2^ are statistically about twice as large
as those based on <i>F</i>, and <i>R</i>- factors based on ALL data will be
even larger.
;
_reflns_number_total     2902
_reflns_number_gt     2061
_reflns_threshold_expression     I>2\s(I)
_refine_ls_structure_factor_coef     Fsqd
_refine_ls_matrix_type     full
_refine_ls_R_factor_all     0.0821
_refine_ls_R_factor_gt     0.0577
_refine_ls_wR_factor_gt     0.1702
_refine_ls_wR_factor_ref     0.1927
_refine_ls_goodness_of_fit_ref     1.058
_refine_ls_restrained_S_all     1.058
_refine_ls_number_reflns     2902
_refine_ls_number_parameters     209
_refine_ls_number_restraints     0
_refine_ls_hydrogen_treatment     constr
_refine_ls_weighting_scheme     calc
_refine_ls_weighting_details
         'calc w=1/[\s^2^(Fo^2^)+(0.1085P)^2^+0.5441P] where P=(Fo^2^+2Fc^2^)/3'
_atom_sites_solution_hydrogens     geom
_atom_sites_solution_primary     direct
_atom_sites_solution_secondary     difmap
_refine_ls_shift/su_max     0.000
_refine_ls_shift/su_mean     0.000
_refine_diff_density_max     0.316
_refine_diff_density_min     -0.362
_refine_ls_extinction_method     '<i>SHELXL97</i> (Sheldrick, 2008)'
_refine_ls_extinction_coef     0.014(4)
_refine_ls_extinction_expression
                                  'Fc^*^=kFc[1+0.001xFc^2^\l^3^/sin(2\q)]^-1/4^'
loop_
    _atom_type_symbol
    _atom_type_description
    _atom_type_scat_dispersion_real
    _atom_type_scat_dispersion_imag
    _atom_type_scat_source
    'C' 'C' 0.0033 0.0016
                         'International Tables Vol C Tables 4.2.6.8 and 6.1.1.4'
    'H' 'H' 0.0000 0.0000
                         'International Tables Vol C Tables 4.2.6.8 and 6.1.1.4'
    'N' 'N' 0.0061 0.0033
                         'International Tables Vol C Tables 4.2.6.8 and 6.1.1.4'
    'O' 'O' 0.0106 0.0060
                         'International Tables Vol C Tables 4.2.6.8 and 6.1.1.4'
_computing_data_collection     '<i>APEX2</i> (Bruker, 2007)'
_computing_cell_refinement     '<i>APEX2</i> (Bruker, 2007)'
_computing_data_reduction     '<i>SAINT</i> (Bruker, 2007)'
_computing_structure_solution     '<i>SHELXS97</i> (Sheldrick, 2008)'
_computing_structure_refinement     '<i>SHELXL97</i> (Sheldrick, 2008)'
_computing_molecular_graphics     '<i>SHELXTL</i> (Sheldrick, 2008)'
_computing_publication_material     '<i>SHELXTL</i> (Sheldrick, 2008)'
loop_
    _atom_site_type_symbol
    _atom_site_label
    _atom_site_fract_x
    _atom_site_fract_y
    _atom_site_fract_z
    _atom_site_U_iso_or_equiv
    _atom_site_adp_type
    _atom_site_calc_flag
    _atom_site_refinement_flags
    _atom_site_occupancy
    _atom_site_disorder_assembly
    _atom_site_disorder_group
    C C1 0.4510(4) 0.55844(17) 0.25962(14) 0.0456(6) Uani d . 1 . .
    C C2 0.6356(5) 0.5015(2) 0.26959(15) 0.0573(8) Uani d . 1 . .
    H H2A 0.7563 0.5097 0.2423 0.069 Uiso calc R 1 . .
    C C3 0.6407(5) 0.4328(2) 0.31971(17) 0.0633(8) Uani d . 1 . .
    H H3A 0.7645 0.3946 0.3256 0.076 Uiso calc R 1 . .
    C C4 0.4651(5) 0.4197(2) 0.36131(16) 0.0639(8) Uani d . 1 . .
    H H4A 0.4689 0.3728 0.3947 0.077 Uiso calc R 1 . .
    C C5 0.2840(5) 0.4774(2) 0.35257(16) 0.0608(8) Uani d . 1 . .
    H H5A 0.1658 0.4698 0.3809 0.073 Uiso calc R 1 . .
    C C6 0.2757(4) 0.54590(18) 0.30260(15) 0.0509(7) Uani d . 1 . .
    H H6A 0.1521 0.5842 0.2974 0.061 Uiso calc R 1 . .
    C C7 0.5425(4) 0.57813(16) 0.09720(13) 0.0401(6) Uani d . 1 . .
    C C8 0.8908(4) 0.71277(16) 0.02790(12) 0.0396(6) Uani d . 1 . .
    C C9 0.6983(4) 0.74404(19) -0.01259(15) 0.0518(7) Uani d . 1 . .
    H H9A 0.5677 0.7095 -0.0165 0.062 Uiso calc R 1 . .
    C C10 0.7002(5) 0.8262(2) -0.04697(17) 0.0646(8) Uani d . 1 . .
    H H10A 0.5706 0.8467 -0.0742 0.078 Uiso calc R 1 . .
    C C11 0.8908(5) 0.8785(2) -0.04161(17) 0.0665(9) Uani d . 1 . .
    H H11A 0.8907 0.9339 -0.0650 0.080 Uiso calc R 1 . .
    C C12 1.0807(5) 0.8478(2) -0.00140(17) 0.0637(8) Uani d . 1 . .
    H H12A 1.2104 0.8828 0.0023 0.076 Uiso calc R 1 . .
    C C13 1.0828(4) 0.76617(19) 0.03362(15) 0.0506(7) Uani d . 1 . .
    H H13A 1.2129 0.7466 0.0612 0.061 Uiso calc R 1 . .
    C C14 0.9098(5) 0.78263(19) 0.25852(16) 0.0550(7) Uani d . 1 . .
    H H14A 0.7616 0.8000 0.2453 0.066 Uiso calc R 1 . .
    C C15 0.9162(6) 0.8990(2) 0.34963(18) 0.0675(9) Uani d . 1 . .
    H H15A 1.0221 0.9236 0.3871 0.101 Uiso calc R 1 . .
    H H15B 0.7887 0.8755 0.3710 0.101 Uiso calc R 1 . .
    H H15C 0.8675 0.9454 0.3154 0.101 Uiso calc R 1 . .
    C C16 1.2467(5) 0.8018(2) 0.33949(17) 0.0656(8) Uani d . 1 . .
    H H16A 1.3015 0.8413 0.3785 0.098 Uiso calc R 1 . .
    H H16B 1.3423 0.8060 0.3010 0.098 Uiso calc R 1 . .
    H H16C 1.2467 0.7410 0.3571 0.098 Uiso calc R 1 . .
    N N1 0.7115(3) 0.57302(14) 0.05309(11) 0.0445(5) Uani d . 1 . .
    H H1A 0.7038 0.5346 0.0181 0.053 Uiso calc R 1 . .
    N N2 0.8964(3) 0.63018(13) 0.06480(11) 0.0437(5) Uani d . 1 . .
    H H2B 1.0117 0.6151 0.0941 0.052 Uiso calc R 1 . .
    N N3 0.5839(4) 0.63150(15) 0.15609(11) 0.0510(6) Uani d . 1 . .
    H H3B 0.6994 0.6664 0.1597 0.061 Uiso calc R 1 . .
    N N4 0.4411(4) 0.63076(15) 0.21120(12) 0.0536(6) Uani d . 1 . .
    H H4B 0.3483 0.6743 0.2152 0.064 Uiso calc R 1 . .
    N N5 1.0222(3) 0.82726(15) 0.31247(11) 0.0483(6) Uani d . 1 . .
    O O1 0.3662(3) 0.53634(12) 0.08206(10) 0.0491(5) Uani d . 1 . .
    O O2 0.9826(3) 0.72042(14) 0.22424(12) 0.0664(6) Uani d . 1 . .
loop_
    _atom_site_aniso_label
    _atom_site_aniso_U_11
    _atom_site_aniso_U_22
    _atom_site_aniso_U_33
    _atom_site_aniso_U_12
    _atom_site_aniso_U_13
    _atom_site_aniso_U_23
    C1 0.0427(14) 0.0537(16) 0.0404(14) -0.0021(11) 0.0043(11) -0.0108(11)
    C2 0.0430(15) 0.073(2) 0.0570(17) 0.0041(13) 0.0103(13) -0.0061(15)
    C3 0.0531(17) 0.076(2) 0.0592(18) 0.0144(14) -0.0027(14) 0.0009(15)
    C4 0.0681(19) 0.0691(19) 0.0538(17) -0.0009(16) 0.0025(15) 0.0077(15)
    C5 0.0565(17) 0.072(2) 0.0562(17) -0.0062(15) 0.0179(14) -0.0011(15)
    C6 0.0445(15) 0.0541(16) 0.0558(16) 0.0024(12) 0.0129(12) -0.0057(13)
    C7 0.0391(13) 0.0404(13) 0.0411(13) -0.0030(10) 0.0052(10) 0.0033(10)
    C8 0.0367(13) 0.0462(14) 0.0367(13) -0.0037(10) 0.0078(10) -0.0056(10)
    C9 0.0366(14) 0.0610(17) 0.0564(16) -0.0053(12) -0.0023(12) 0.0045(13)
    C10 0.0560(18) 0.071(2) 0.0651(19) 0.0068(15) -0.0035(14) 0.0140(15)
    C11 0.073(2) 0.0569(18) 0.069(2) -0.0022(15) 0.0072(16) 0.0169(15)
    C12 0.0573(18) 0.0631(19) 0.071(2) -0.0181(14) 0.0092(15) 0.0067(16)
    C13 0.0392(14) 0.0584(17) 0.0536(16) -0.0074(12) 0.0012(12) 0.0020(13)
    C14 0.0434(15) 0.0590(17) 0.0609(17) 0.0041(13) -0.0024(13) 0.0002(14)
    C15 0.084(2) 0.0539(17) 0.0676(19) 0.0083(16) 0.0240(17) -0.0042(15)
    C16 0.0593(18) 0.072(2) 0.0623(18) 0.0048(15) -0.0112(15) -0.0066(15)
    N1 0.0410(11) 0.0466(12) 0.0468(12) -0.0116(9) 0.0092(9) -0.0087(9)
    N2 0.0345(10) 0.0501(13) 0.0453(12) -0.0064(9) -0.0018(9) 0.0027(9)
    N3 0.0486(13) 0.0596(14) 0.0468(12) -0.0145(10) 0.0146(10) -0.0109(10)
    N4 0.0550(13) 0.0573(14) 0.0512(13) 0.0062(11) 0.0181(11) -0.0043(11)
    N5 0.0454(12) 0.0487(13) 0.0503(13) 0.0043(10) 0.0024(10) -0.0043(10)
    O1 0.0416(10) 0.0540(11) 0.0520(11) -0.0122(8) 0.0061(8) -0.0046(8)
    O2 0.0627(13) 0.0650(13) 0.0687(13) 0.0034(10) -0.0060(10) -0.0200(11)
_geom_special_details
;
 All esds (except the esd in the dihedral angle between two l.s. planes)
 are estimated using the full covariance matrix.  The cell esds are taken
 into account individually in the estimation of esds in distances, angles
 and torsion angles; correlations between esds in cell parameters are only
 used when they are defined by crystal symmetry.  An approximate (isotropic)
 treatment of cell esds is used for estimating esds involving l.s. planes.
;
loop_
    _geom_bond_atom_site_label_1
    _geom_bond_atom_site_label_2
    _geom_bond_site_symmetry_2
    _geom_bond_distance
    _geom_bond_publ_flag
    C1 C2 . 1.388(4) ?
    C1 C6 . 1.392(3) ?
    C1 N4 . 1.395(3) ?
    C2 C3 . 1.376(4) ?
    C2 H2A . 0.9300 ?
    C3 C4 . 1.378(4) ?
    C3 H3A . 0.9300 ?
    C4 C5 . 1.376(4) ?
    C4 H4A . 0.9300 ?
    C5 C6 . 1.371(4) ?
    C5 H5A . 0.9300 ?
    C6 H6A . 0.9300 ?
    C7 O1 . 1.230(3) ?
    C7 N3 . 1.348(3) ?
    C7 N1 . 1.365(3) ?
    C8 C13 . 1.390(4) ?
    C8 C9 . 1.385(4) ?
    C8 N2 . 1.402(3) ?
    C9 C10 . 1.377(4) ?
    C9 H9A . 0.9300 ?
    C10 C11 . 1.373(4) ?
    C10 H10A . 0.9300 ?
    C11 C12 . 1.368(4) ?
    C11 H11A . 0.9300 ?
    C12 C13 . 1.374(4) ?
    C12 H12A . 0.9300 ?
    C13 H13A . 0.9300 ?
    C14 O2 . 1.226(3) ?
    C14 N5 . 1.321(4) ?
    C14 H14A . 0.9300 ?
    C15 N5 . 1.449(3) ?
    C15 H15A . 0.9600 ?
    C15 H15B . 0.9600 ?
    C15 H15C . 0.9600 ?
    C16 N5 . 1.433(4) ?
    C16 H16A . 0.9600 ?
    C16 H16B . 0.9600 ?
    C16 H16C . 0.9600 ?
    N1 N2 . 1.392(3) ?
    N1 H1A . 0.8600 ?
    N2 H2B . 0.8600 ?
    N3 N4 . 1.396(3) ?
    N3 H3B . 0.8600 ?
    N4 H4B . 0.8600 ?
loop_
    _geom_angle_atom_site_label_1
    _geom_angle_atom_site_label_2
    _geom_angle_atom_site_label_3
    _geom_angle_site_symmetry_1
    _geom_angle_site_symmetry_3
    _geom_angle
    _geom_angle_publ_flag
    C2 C1 C6 . . 118.6(3) ?
    C2 C1 N4 . . 122.3(2) ?
    C6 C1 N4 . . 119.0(2) ?
    C3 C2 C1 . . 120.2(3) ?
    C3 C2 H2A . . 119.9 ?
    C1 C2 H2A . . 119.9 ?
    C4 C3 C2 . . 121.0(3) ?
    C4 C3 H3A . . 119.5 ?
    C2 C3 H3A . . 119.5 ?
    C5 C4 C3 . . 118.9(3) ?
    C5 C4 H4A . . 120.6 ?
    C3 C4 H4A . . 120.6 ?
    C6 C5 C4 . . 120.9(3) ?
    C6 C5 H5A . . 119.6 ?
    C4 C5 H5A . . 119.6 ?
    C5 C6 C1 . . 120.5(3) ?
    C5 C6 H6A . . 119.8 ?
    C1 C6 H6A . . 119.8 ?
    O1 C7 N3 . . 124.1(2) ?
    O1 C7 N1 . . 120.4(2) ?
    N3 C7 N1 . . 115.5(2) ?
    C13 C8 C9 . . 118.8(2) ?
    C13 C8 N2 . . 119.0(2) ?
    C9 C8 N2 . . 122.2(2) ?
    C10 C9 C8 . . 120.0(3) ?
    C10 C9 H9A . . 120.0 ?
    C8 C9 H9A . . 120.0 ?
    C11 C10 C9 . . 121.0(3) ?
    C11 C10 H10A . . 119.5 ?
    C9 C10 H10A . . 119.5 ?
    C10 C11 C12 . . 119.1(3) ?
    C10 C11 H11A . . 120.5 ?
    C12 C11 H11A . . 120.5 ?
    C11 C12 C13 . . 121.0(3) ?
    C11 C12 H12A . . 119.5 ?
    C13 C12 H12A . . 119.5 ?
    C12 C13 C8 . . 120.1(3) ?
    C12 C13 H13A . . 120.0 ?
    C8 C13 H13A . . 120.0 ?
    O2 C14 N5 . . 126.0(3) ?
    O2 C14 H14A . . 117.0 ?
    N5 C14 H14A . . 117.0 ?
    N5 C15 H15A . . 109.5 ?
    N5 C15 H15B . . 109.5 ?
    H15A C15 H15B . . 109.5 ?
    N5 C15 H15C . . 109.5 ?
    H15A C15 H15C . . 109.5 ?
    H15B C15 H15C . . 109.5 ?
    N5 C16 H16A . . 109.5 ?
    N5 C16 H16B . . 109.5 ?
    H16A C16 H16B . . 109.5 ?
    N5 C16 H16C . . 109.5 ?
    H16A C16 H16C . . 109.5 ?
    H16B C16 H16C . . 109.5 ?
    C7 N1 N2 . . 119.9(2) ?
    C7 N1 H1A . . 120.1 ?
    N2 N1 H1A . . 120.1 ?
    N1 N2 C8 . . 118.7(2) ?
    N1 N2 H2B . . 120.7 ?
    C8 N2 H2B . . 120.7 ?
    C7 N3 N4 . . 120.7(2) ?
    C7 N3 H3B . . 119.7 ?
    N4 N3 H3B . . 119.7 ?
    N3 N4 C1 . . 119.1(2) ?
    N3 N4 H4B . . 120.5 ?
    C1 N4 H4B . . 120.5 ?
    C14 N5 C16 . . 120.9(2) ?
    C14 N5 C15 . . 120.9(2) ?
    C16 N5 C15 . . 118.0(2) ?
loop_
    _geom_torsion_atom_site_label_1
    _geom_torsion_atom_site_label_2
    _geom_torsion_atom_site_label_3
    _geom_torsion_atom_site_label_4
    _geom_torsion_site_symmetry_1
    _geom_torsion_site_symmetry_2
    _geom_torsion_site_symmetry_3
    _geom_torsion_site_symmetry_4
    _geom_torsion
    _geom_torsion_publ_flag
    C6 C1 C2 C3 . . . . 1.7(4) ?
    N4 C1 C2 C3 . . . . 177.9(3) ?
    C1 C2 C3 C4 . . . . -0.7(5) ?
    C2 C3 C4 C5 . . . . -0.7(5) ?
    C3 C4 C5 C6 . . . . 1.0(5) ?
    C4 C5 C6 C1 . . . . 0.0(4) ?
    C2 C1 C6 C5 . . . . -1.4(4) ?
    N4 C1 C6 C5 . . . . -177.7(3) ?
    C13 C8 C9 C10 . . . . 0.7(4) ?
    N2 C8 C9 C10 . . . . 179.0(2) ?
    C8 C9 C10 C11 . . . . -0.3(4) ?
    C9 C10 C11 C12 . . . . 0.0(5) ?
    C10 C11 C12 C13 . . . . -0.2(5) ?
    C11 C12 C13 C8 . . . . 0.7(4) ?
    C9 C8 C13 C12 . . . . -0.9(4) ?
    N2 C8 C13 C12 . . . . -179.3(2) ?
    O1 C7 N1 N2 . . . . 170.8(2) ?
    N3 C7 N1 N2 . . . . -8.7(3) ?
    C7 N1 N2 C8 . . . . -91.6(3) ?
    C13 C8 N2 N1 . . . . -173.7(2) ?
    C9 C8 N2 N1 . . . . 8.1(3) ?
    O1 C7 N3 N4 . . . . 11.1(4) ?
    N1 C7 N3 N4 . . . . -169.4(2) ?
    C7 N3 N4 C1 . . . . 75.3(3) ?
    C2 C1 N4 N3 . . . . 19.4(4) ?
    C6 C1 N4 N3 . . . . -164.4(2) ?
    O2 C14 N5 C16 . . . . -3.8(5) ?
    O2 C14 N5 C15 . . . . -179.1(3) ?
loop_
    _geom_hbond_atom_site_label_D
    _geom_hbond_atom_site_label_H
    _geom_hbond_atom_site_label_A
    _geom_hbond_site_symmetry_A
    _geom_hbond_distance_DH
    _geom_hbond_distance_HA
    _geom_hbond_distance_DA
    _geom_hbond_angle_DHA
    N1 H1A O1 3_665 0.86 2.13 2.975(3) 166.0
    C6 H6A O2 1_455 0.93 2.58 3.370(4) 143.0
    N2 H2B O1 1_655 0.86 2.45 3.121(3) 135.3
    N3 H3B O2 . 0.86 2.12 2.895(3) 149.1
    N4 H4B O2 1_455 0.86 2.31 3.079(3) 148.4
