# Supplementary material for: 1,5-Diphenyl­carbonohydrazide N,N-di­methyl­formamide
Source: Acta Crystallogr Sect E Struct Rep Online. 2010 Oct 9;66(Pt 11):o2734–5. doi: 10.1107/S160053681003922X (PMC3009220; doi:10.1107/S160053681003922X)
Supplement: Supplementary file 2 [file e-66-o2734-Isup2.hkl]

# 
# h,k,l, Fc-squared, Fo-squared, sigma(Fo-squared) and status flag 
# 
data_I
_shelx_title ' a in P2(1)/c' 
_shelx_refln_list_code          4 
_shelx_F_calc_maximum      143.87 
_exptl_crystal_F_000       672.00 
_reflns_d_resolution_high  0.8378 
 
loop_ 
 _symmetry_equiv_pos_as_xyz 
 'x, y, z' 
 '-x, y+1/2, -z+1/2' 
 '-x, -y, -z' 
 'x, -y-1/2, z-1/2' 
 
_cell_length_a     5.9774 
_cell_length_b    14.8531 
_cell_length_c    18.4827 
_cell_angle_alpha  90.000 
_cell_angle_beta   96.029 
_cell_angle_gamma  90.000 
 
_shelx_F_squared_multiplier     1.000 
 
loop_ 
 _refln_index_h 
 _refln_index_k 
 _refln_index_l 
 _refln_F_squared_calc 
 _refln_F_squared_meas 
 _refln_F_squared_sigma 
 _refln_observed_status 
   1   0   0        2.00        3.84      1.05 o 
   2   0   0     1192.26     1211.78     16.02 o 
   3   0   0     2132.31     2288.30     25.29 o 
   4   0   0       48.29       35.13      2.50 o 
   5   0   0      695.02      786.95     11.71 o 
   6   0   0      204.52      236.57      9.90 o 
   7   0   0       16.22       -3.94      9.38 o 
   1   1   0     1918.03     1807.67     17.28 o 
   2   1   0      289.06      265.27      3.21 o 
   3   1   0      328.99      379.17      4.52 o 
   4   1   0      172.26      169.67      3.26 o 
   5   1   0       15.32       12.93      1.67 o 
   6   1   0      221.46      208.06      6.88 o 
   7   1   0        2.85       -3.53      6.70 o 
   0   2   0       18.22        8.11      0.81 o 
   1   2   0    18990.24    22106.24    216.29 o 
   2   2   0      989.71      947.48      8.26 o 
   3   2   0        0.64        4.58      1.14 o 
   4   2   0       61.73       79.08      2.45 o 
   5   2   0       50.11       57.32      2.85 o 
   6   2   0       25.05       31.63      5.41 o 
   7   2   0        0.54       -3.46      5.34 o 
   1   3   0       24.50       19.39      1.37 o 
   2   3   0     1131.74     1151.76     11.28 o 
   3   3   0        1.70        2.07      0.92 o 
   4   3   0       24.37       14.91      1.48 o 
   5   3   0       95.23      104.56      4.07 o 
   6   3   0       26.09       31.24      3.87 o 
   0   4   0      276.96      267.73      5.30 o 
   1   4   0      109.52      114.62      2.41 o 
   2   4   0     2226.80     2163.42     20.53 o 
   3   4   0     1159.63     1237.50     12.11 o 
   4   4   0       16.59       19.57      1.78 o 
   5   4   0        1.18        1.12      1.97 o 
   6   4   0       30.10       25.29      3.43 o 
   1   5   0      171.61      222.13      5.36 o 
   2   5   0      261.63      225.45      3.95 o 
   3   5   0      146.69      190.31      4.44 o 
   4   5   0       32.52       37.75      2.20 o 
   5   5   0      122.73      122.39      5.85 o 
   6   5   0       19.24       20.70      3.42 o 
   0   6   0      882.82      990.18     14.47 o 
   1   6   0       53.27       71.93      2.14 o 
   2   6   0      149.19      111.58      3.00 o 
   3   6   0      163.92      148.68      3.51 o 
   4   6   0       10.37        8.57      2.05 o 
   5   6   0      117.62      110.68      5.07 o 
   6   6   0        0.68       -0.43      2.66 o 
   1   7   0      853.20      780.65      9.52 o 
   2   7   0       24.39       16.26      1.46 o 
   3   7   0      409.82      433.36      9.22 o 
   4   7   0       47.76       46.45      3.33 o 
   5   7   0        0.60        0.20      2.26 o 
   6   7   0        0.04       -2.44      2.66 o 
   0   8   0        0.00        0.64      1.41 o 
   1   8   0      266.85      272.06      4.76 o 
   2   8   0      110.20       93.26      3.11 o 
   3   8   0       64.64       63.31      3.75 o 
   4   8   0      361.76      355.70      8.72 o 
   5   8   0        0.17       -1.23      2.53 o 
   6   8   0       34.25       27.71      4.37 o 
   1   9   0        4.62       11.75      1.49 o 
   2   9   0       21.26       33.11      2.26 o 
   3   9   0      151.09      136.42      5.18 o 
   4   9   0        0.00       -0.82      2.51 o 
   5   9   0       27.47       11.81      4.14 o 
   6   9   0        1.39        1.27      4.03 o 
   0  10   0      150.26      194.71      6.31 o 
   1  10   0      193.08      202.20      5.88 o 
   2  10   0        8.64        5.56      1.79 o 
   3  10   0       21.59       30.58      3.51 o 
   4  10   0        1.09       -2.55      2.55 o 
   5  10   0       13.44       10.43      3.93 o 
   1  11   0       11.24       14.78      1.95 o 
   2  11   0      529.62      538.53     15.06 o 
   3  11   0      362.92      412.72     10.15 o 
   4  11   0       60.67       62.97      7.82 o 
   5  11   0        2.10       -1.37      3.48 o 
   0  12   0      100.31      100.52      5.40 o 
   1  12   0       55.97       64.20      3.62 o 
   2  12   0        3.35        6.99      2.24 o 
   3  12   0       25.23       19.99      4.38 o 
   4  12   0       72.86       72.94      6.98 o 
   5  12   0        0.28       -2.24      4.03 o 
   1  13   0        7.53        8.54      2.47 o 
   2  13   0      253.33      263.02     11.91 o 
   3  13   0      129.82      143.87      7.35 o 
   4  13   0        0.40        7.71      3.66 o 
   0  14   0      101.44      108.60      7.64 o 
   1  14   0        8.94        9.56      2.56 o 
   2  14   0       88.69       86.51      5.54 o 
   3  14   0       50.70       47.44      4.96 o 
   4  14   0        1.66        0.60      4.16 o 
   1  15   0       33.71       23.42      5.06 o 
   2  15   0        9.33       10.85      3.83 o 
   3  15   0        2.40        4.65      3.57 o 
   0  16   0        6.89        7.15      8.73 o 
   1  16   0       67.48       72.92      6.73 o 
   2  16   0        6.66       12.61      4.30 o 
   3  16   0        0.35        3.55      3.70 o 
   1  17   0       27.80       24.43      5.88 o 
   2  17   0       21.17        5.29      6.32 o 
  -7   1   1        5.05       18.12      8.16 o 
  -6   1   1      107.44      121.31      4.57 o 
  -5   1   1      160.40      179.98      3.95 o 
  -4   1   1      165.49      150.67      3.13 o 
  -3   1   1       52.09       55.56      1.90 o 
  -2   1   1      272.22      238.95      3.02 o 
  -1   1   1       78.24       76.06      1.64 o 
   0   1   1     1373.17      668.72     22.74 o 
   1   1   1      352.82      346.10      4.76 o 
   2   1   1       12.09       24.70      1.19 o 
   3   1   1      182.94      248.79      3.47 o 
   4   1   1        0.37       -0.09      1.01 o 
   5   1   1       49.88       61.22      3.05 o 
   6   1   1       48.36       53.76      4.98 o 
   7   1   1        0.41       -4.21      6.65 o 
  -7   2   1        6.01        1.70      4.84 o 
  -6   2   1       99.93      114.68      5.45 o 
  -5   2   1       30.32       33.99      2.19 o 
  -4   2   1        4.73        6.03      1.24 o 
  -3   2   1      120.29      117.42      2.63 o 
  -2   2   1     1520.98     1476.30     12.04 o 
  -1   2   1     1173.34     1058.52     11.92 o 
   0   2   1     1103.89     1094.70     11.70 o 
   1   2   1     7344.39     7209.39     64.51 o 
   2   2   1      109.53      135.75      2.28 o 
   3   2   1      799.31     1006.95      9.29 o 
   4   2   1      110.71      115.12      2.72 o 
   5   2   1       27.56       27.78      2.32 o 
   6   2   1        0.69       -2.50      2.50 o 
   7   2   1       81.32       80.29     14.27 o 
  -7   3   1       13.50       23.73      4.91 o 
  -6   3   1        0.00       -1.37      2.21 o 
  -5   3   1       75.48       69.32      3.08 o 
  -4   3   1        3.04        6.55      1.27 o 
  -3   3   1        0.08        2.87      0.96 o 
  -2   3   1       16.74       19.51      1.28 o 
  -1   3   1      663.69      545.10      7.95 o 
   0   3   1      200.26      183.62      2.85 o 
   1   3   1     1965.36     1872.59     18.86 o 
   2   3   1       58.65       54.45      1.57 o 
   3   3   1      236.29      270.29      3.84 o 
   4   3   1      133.05      133.87      3.65 o 
   5   3   1      110.14      104.16      5.01 o 
   6   3   1       19.64       28.90      3.97 o 
  -6   4   1       68.24       79.36      6.11 o 
  -5   4   1       32.72       32.98      3.23 o 
  -4   4   1       94.62       87.24      3.03 o 
  -3   4   1      967.35     1017.72      9.93 o 
  -2   4   1     1129.05     1242.68     12.22 o 
  -1   4   1      155.44      148.44      2.69 o 
   0   4   1      940.71      928.49     10.08 o 
   1   4   1      335.71      305.21      4.61 o 
   2   4   1      208.91      239.18      3.47 o 
   3   4   1      703.55      817.71      8.45 o 
   4   4   1       58.51       53.88      2.55 o 
   5   4   1       87.74       96.10      4.49 o 
   6   4   1        1.06        3.02      2.97 o 
  -6   5   1        2.77       -0.21      2.58 o 
  -5   5   1        3.96        1.31      2.10 o 
  -4   5   1        7.78        7.32      1.52 o 
  -3   5   1       96.27      126.07      3.38 o 
  -2   5   1       10.48        8.94      1.12 o 
  -1   5   1        6.66        3.97      0.92 o 
   0   5   1       40.72       41.69      1.39 o 
   1   5   1      118.51      140.75      2.88 o 
   2   5   1       32.92       46.11      2.06 o 
   3   5   1        2.60       10.04      1.54 o 
   4   5   1       21.59       13.79      2.16 o 
   5   5   1      123.38      122.40      5.07 o 
   6   5   1       29.50       33.64      4.05 o 
  -6   6   1        0.00       -0.10      2.78 o 
  -5   6   1       18.48       14.42      2.64 o 
  -4   6   1       91.51       79.60      3.18 o 
  -3   6   1       56.45       69.43      3.47 o 
  -2   6   1      172.81      169.14      3.70 o 
  -1   6   1        0.13        2.08      0.89 o 
   0   6   1      248.27      251.33      4.21 o 
   1   6   1      304.26      352.54      5.96 o 
   2   6   1      171.16      150.34      4.68 o 
   3   6   1      165.13      131.45      3.40 o 
   4   6   1       63.48       48.84      3.19 o 
   5   6   1        1.83       -2.07      2.07 o 
   6   6   1      138.31      171.50      6.86 o 
  -6   7   1        0.81        0.59      2.89 o 
  -5   7   1       91.61       84.84      4.85 o 
  -4   7   1       35.52       44.81      2.84 o 
  -3   7   1      326.08      352.09      6.10 o 
  -2   7   1       59.50       91.85      2.69 o 
  -1   7   1      181.60      169.71      3.51 o 
   0   7   1      663.27      728.11      8.58 o 
   1   7   1       13.41       16.25      1.38 o 
   2   7   1      293.62      320.80      5.22 o 
   3   7   1       71.38       67.80      3.10 o 
   4   7   1       41.14       46.12      3.46 o 
   5   7   1       44.45       39.12      3.83 o 
   6   7   1        0.69        2.16      3.29 o 
  -6   8   1       21.76       21.01      4.23 o 
  -5   8   1       15.91       19.98      3.45 o 
  -4   8   1      332.84      304.10      8.22 o 
  -3   8   1      221.81      249.43      5.70 o 
  -2   8   1        4.87       -0.29      1.08 o 
  -1   8   1     1894.57     1917.38     20.46 o 
   0   8   1      276.96      308.06      5.18 o 
   1   8   1       18.92       22.27      1.64 o 
   2   8   1      298.01      354.07      6.27 o 
   3   8   1        6.25        9.77      2.07 o 
   4   8   1        1.59        1.24      2.26 o 
   5   8   1       45.06       52.75      4.68 o 
   6   8   1       57.83       70.88      6.53 o 
  -6   9   1        5.04        8.48      4.17 o 
  -5   9   1       10.14        2.90      3.34 o 
  -4   9   1        0.29       -0.46      2.15 o 
  -3   9   1        3.59        0.69      1.75 o 
  -2   9   1      110.85      132.45      3.96 o 
  -1   9   1        0.00       -0.96      1.06 o 
   0   9   1       68.93      103.66      4.80 o 
   1   9   1       56.24       71.13      2.68 o 
   2   9   1       73.36       87.12      3.11 o 
   3   9   1        6.86       11.50      2.36 o 
   4   9   1       64.21       65.57      6.40 o 
   5   9   1       23.43       18.15      4.14 o 
   6   9   1        3.65        4.44      4.32 o 
  -5  10   1      130.32      122.94     11.92 o 
  -4  10   1       17.15       16.45      3.73 o 
  -3  10   1      220.88      216.37      6.29 o 
  -2  10   1     1024.11     1044.22     15.17 o 
  -1  10   1        4.11       -0.07      1.19 o 
   0  10   1      483.29      428.49      6.92 o 
   1  10   1       12.53       13.37      1.68 o 
   2  10   1        9.83        3.84      1.63 o 
   3  10   1        9.76        5.21      2.34 o 
   4  10   1       30.06       19.65      3.60 o 
   5  10   1       58.29       47.72      5.66 o 
  -5  11   1        5.28        7.81      4.25 o 
  -4  11   1       35.99       39.96      4.63 o 
  -3  11   1        2.40        0.08      2.26 o 
  -2  11   1      229.96      238.76      7.65 o 
  -1  11   1        1.80       -1.12      1.40 o 
   0  11   1       34.79       42.79      2.56 o 
   1  11   1      393.61      382.98      6.80 o 
   2  11   1       51.48       44.61      3.29 o 
   3  11   1        5.08        2.46      3.23 o 
   4  11   1       45.42       40.63      5.37 o 
   5  11   1        1.40        4.44      3.60 o 
  -5  12   1        8.90        9.45      4.56 o 
  -4  12   1      208.55      242.69     10.90 o 
  -3  12   1       10.34       10.20      3.59 o 
  -2  12   1       27.44       21.92      3.74 o 
  -1  12   1      291.11      293.08      7.81 o 
   0  12   1      280.65      313.41      6.16 o 
   1  12   1      224.62      245.29      5.95 o 
   2  12   1       33.17       31.76      4.38 o 
   3  12   1       17.65       13.04      3.31 o 
   4  12   1        5.30        5.55      3.35 o 
   5  12   1        5.60       -1.79      4.11 o 
  -4  13   1       19.12       15.76      4.42 o 
  -3  13   1       11.75       11.82      4.31 o 
  -2  13   1        5.20        0.76      2.33 o 
  -1  13   1       97.19      114.44      4.84 o 
   0  13   1        8.83        3.93      1.95 o 
   1  13   1       10.92       11.61      2.38 o 
   2  13   1      144.05      159.09      8.65 o 
   3  13   1        0.08        1.73      3.06 o 
   4  13   1       63.68       73.36      6.29 o 
  -4  14   1        8.40       10.09      4.59 o 
  -3  14   1       12.14       14.77      3.87 o 
  -2  14   1        2.17       -0.78      2.63 o 
  -1  14   1       18.94       16.83      2.81 o 
   0  14   1      128.55      138.44      6.65 o 
   1  14   1        1.02       -2.23      2.23 o 
   2  14   1       59.88       54.08      5.22 o 
   3  14   1        0.49        4.28      3.06 o 
   4  14   1        0.94       -0.39      3.40 o 
  -3  15   1       12.47       21.57      4.68 o 
  -2  15   1        0.21        1.21      2.94 o 
  -1  15   1       41.63       45.17      5.78 o 
   0  15   1       31.96       21.20      4.56 o 
   1  15   1       70.55       80.87      6.79 o 
   2  15   1       13.39        8.30      4.77 o 
   3  15   1       10.32       10.79      3.99 o 
  -3  16   1        2.06        0.81      4.10 o 
  -2  16   1       16.29       17.33      4.67 o 
  -1  16   1       28.21       25.38      4.44 o 
   0  16   1        1.65        4.89      3.40 o 
   1  16   1        0.10        1.86      3.80 o 
   2  16   1       55.56       50.58      5.97 o 
   3  16   1       12.61       14.01      4.12 o 
  -2  17   1        0.08       -0.08      4.68 o 
  -1  17   1        1.92        0.07      3.51 o 
   0  17   1       16.98        7.97      3.82 o 
   1  17   1        5.65        9.69      5.06 o 
  -6   0   2       90.88      107.48      6.69 o 
  -5   0   2     2756.20     2758.86     30.50 o 
  -4   0   2      236.64      265.42      5.62 o 
  -3   0   2       21.46       17.56      3.21 o 
  -2   0   2     1835.07     1769.75     22.35 o 
  -1   0   2      250.64      296.40      5.61 o 
   0   0   2      494.36      420.64     13.53 o 
   1   0   2     6430.91     6191.15     84.14 o 
   2   0   2     1883.77     1753.92     21.66 o 
   3   0   2      679.27      713.74      9.72 o 
   4   0   2      892.58     1062.98     14.11 o 
   5   0   2       39.59       36.36      3.96 o 
   6   0   2      271.06      284.28     17.47 o 
  -7   1   2        4.36       10.50      5.19 o 
  -6   1   2      248.00      281.38      6.66 o 
  -5   1   2        4.27        3.99      1.44 o 
  -4   1   2      198.42      202.87      4.89 o 
  -3   1   2      601.49      651.16      6.80 o 
  -2   1   2       32.64       33.02      1.34 o 
  -1   1   2      100.31       94.32      1.86 o 
   0   1   2      809.21      789.56      9.67 o 
   1   1   2     9223.54     9560.96     89.16 o 
   2   1   2     4724.30     4632.80     36.32 o 
   3   1   2       33.58       16.25      1.56 o 
   4   1   2      113.58      108.21      2.68 o 
   5   1   2        0.79        2.26      1.65 o 
   6   1   2       95.78      109.71      6.63 o 
  -7   2   2        7.60        6.04      4.24 o 
  -6   2   2      271.50      294.96      7.62 o 
  -5   2   2       13.89       11.82      1.79 o 
  -4   2   2      203.16      196.82      3.66 o 
  -3   2   2      639.75      670.92      7.14 o 
  -2   2   2      707.49      655.84      6.45 o 
  -1   2   2     1308.23     1291.63     14.35 o 
   0   2   2     2173.08     2112.09     21.78 o 
   1   2   2     1576.89     1557.69     15.03 o 
   2   2   2      767.83      805.61      7.90 o 
   3   2   2       58.02       66.31      1.90 o 
   4   2   2      170.43      166.54      3.33 o 
   5   2   2      602.27      622.17     10.70 o 
   6   2   2       82.27       77.16      7.21 o 
  -7   3   2        1.34       -2.10      4.06 o 
  -6   3   2       17.99       14.54      3.02 o 
  -5   3   2      175.16      168.80      4.63 o 
  -4   3   2        7.26        5.00      1.50 o 
  -3   3   2      678.03      786.54      7.99 o 
  -2   3   2      120.83       92.55      2.09 o 
  -1   3   2     3884.43     3784.56     39.19 o 
   0   3   2     5894.11     5972.44     51.89 o 
   1   3   2    14447.15    15021.40    133.23 o 
   2   3   2      253.57      291.05      3.80 o 
   3   3   2      267.48      346.15      4.61 o 
   4   3   2        0.01       -1.15      1.15 o 
   5   3   2      112.40      119.31      4.74 o 
   6   3   2       25.87       27.11      3.95 o 
  -6   4   2        5.04        3.80      2.73 o 
  -5   4   2        0.68       -0.88      1.69 o 
  -4   4   2       24.17       27.34      2.06 o 
  -3   4   2      288.45      279.78      4.05 o 
  -2   4   2      353.75      446.89      5.86 o 
  -1   4   2     2207.31     2236.04     20.72 o 
   0   4   2      570.11      527.23      5.76 o 
   1   4   2     1829.36     1778.32     17.35 o 
   2   4   2      355.31      330.67      5.01 o 
   3   4   2      769.38      846.39      8.64 o 
   4   4   2       12.63       33.39      2.42 o 
   5   4   2       36.62       34.21      3.13 o 
   6   4   2        3.51        4.59      3.20 o 
  -6   5   2        0.95        0.43      2.50 o 
  -5   5   2        3.08        4.02      2.14 o 
  -4   5   2        0.02       -0.27      1.34 o 
  -3   5   2        1.80        0.59      1.12 o 
  -2   5   2      634.95      564.13      7.05 o 
  -1   5   2       43.09       69.17      2.49 o 
   0   5   2     1812.32     1812.39     17.04 o 
   1   5   2      184.48      158.52      2.93 o 
   2   5   2      378.94      454.70      6.20 o 
   3   5   2     1363.73     1385.15     13.91 o 
   4   5   2       19.87        6.65      2.48 o 
   5   5   2       12.66        6.59      2.51 o 
   6   5   2      144.08      158.87      7.51 o 
  -6   6   2       52.76       69.90      5.99 o 
  -5   6   2       16.63       12.21      2.52 o 
  -4   6   2      215.66      242.21      5.38 o 
  -3   6   2      136.53      145.93      3.72 o 
  -2   6   2       62.84       88.38      2.33 o 
  -1   6   2        1.20        0.46      0.85 o 
   0   6   2      338.35      334.29      4.90 o 
   1   6   2      139.78      103.63      2.60 o 
   2   6   2     1055.31     1140.10     15.43 o 
   3   6   2       83.29       81.96      3.53 o 
   4   6   2       28.47       21.07      2.79 o 
   5   6   2        0.12        2.50      2.53 o 
   6   6   2       12.05       13.80      4.10 o 
  -6   7   2       11.72        9.77      3.45 o 
  -5   7   2       40.98       32.75      3.93 o 
  -4   7   2      113.33      125.69      4.70 o 
  -3   7   2        0.97        0.57      1.36 o 
  -2   7   2       92.83      100.07      2.84 o 
  -1   7   2        1.76        6.19      1.44 o 
   0   7   2      193.50      181.51      3.25 o 
   1   7   2        2.38        1.41      0.91 o 
   2   7   2      232.34      293.03      4.50 o 
   3   7   2       47.68       45.62      3.59 o 
   4   7   2      159.19      164.25      6.14 o 
   5   7   2       70.47       80.07      5.44 o 
   6   7   2        1.08        0.77      3.26 o 
  -6   8   2       29.90       31.28      5.32 o 
  -5   8   2       12.42       11.62      3.36 o 
  -4   8   2        0.19       -0.05      1.81 o 
  -3   8   2       30.64       34.11      2.35 o 
  -2   8   2      104.91      140.57      3.83 o 
  -1   8   2     1048.36     1042.79     11.62 o 
   0   8   2      262.18      230.86      4.17 o 
   1   8   2      324.97      408.35      5.91 o 
   2   8   2        0.05        0.13      1.04 o 
   3   8   2        3.36       -1.45      1.83 o 
   4   8   2        9.09       10.69      2.59 o 
   5   8   2      214.61      177.62      7.59 o 
   6   8   2        4.05        7.69      3.72 o 
  -6   9   2       45.26       53.19      5.50 o 
  -5   9   2       16.42       14.03      3.47 o 
  -4   9   2       76.46       62.07      4.24 o 
  -3   9   2       23.78       14.54      2.03 o 
  -2   9   2       16.00        5.98      1.71 o 
  -1   9   2        0.07        0.13      0.98 o 
   0   9   2      379.78      373.76      5.81 o 
   1   9   2      271.94      234.86      5.06 o 
   2   9   2       62.42       89.38      3.44 o 
   3   9   2       76.77       69.88      3.97 o 
   4   9   2       16.41       16.93      3.22 o 
   5   9   2       10.09        5.19      3.06 o 
   6   9   2        0.58        8.79      3.83 o 
  -5  10   2       16.76       20.59      4.17 o 
  -4  10   2       26.37       28.32      4.27 o 
  -3  10   2       48.68       37.26      3.59 o 
  -2  10   2      122.74      137.86      5.30 o 
  -1  10   2      175.37      193.49      4.94 o 
   0  10   2      189.13      170.82      3.95 o 
   1  10   2       61.07       81.51      2.91 o 
   2  10   2        2.40        1.38      1.72 o 
   3  10   2      130.86      131.69      7.00 o 
   4  10   2       12.59        1.80      3.09 o 
   5  10   2        0.03       -1.30      3.31 o 
  -5  11   2        0.82       -1.23      3.65 o 
  -4  11   2       28.90       30.20      4.70 o 
  -3  11   2      156.57      156.14      7.52 o 
  -2  11   2      331.57      355.80      8.25 o 
  -1  11   2       17.04       25.85      2.56 o 
   0  11   2        2.82        6.55      1.52 o 
   1  11   2      154.74      157.45      4.69 o 
   2  11   2      273.27      317.32      7.69 o 
   3  11   2        0.14        2.50      2.53 o 
   4  11   2        0.14        0.93      2.95 o 
   5  11   2       19.71       12.87      6.78 o 
  -5  12   2       20.35       12.62      4.58 o 
  -4  12   2      143.32      152.24      8.99 o 
  -3  12   2        2.30        3.17      2.49 o 
  -2  12   2        0.33        2.03      2.12 o 
  -1  12   2       34.40       29.50      3.12 o 
   0  12   2       47.31       45.94      2.97 o 
   1  12   2      119.60      128.67      4.77 o 
   2  12   2       96.80       98.33      7.20 o 
   3  12   2       22.96       18.51      3.41 o 
   4  12   2       36.56       34.50      5.40 o 
   5  12   2        8.52        7.30      3.96 o 
  -4  13   2       58.71       69.36      6.83 o 
  -3  13   2       59.92       64.02      5.08 o 
  -2  13   2       79.97       82.38      4.94 o 
  -1  13   2       95.02      100.00      4.92 o 
   0  13   2      113.19      110.93      4.60 o 
   1  13   2        0.01        0.75      2.04 o 
   2  13   2       24.32       15.06      3.49 o 
   3  13   2        5.81       -2.33      2.92 o 
   4  13   2        6.18        2.75      3.52 o 
  -4  14   2       13.95       14.84      4.83 o 
  -3  14   2       64.77       75.51     16.34 o 
  -2  14   2        0.02       -0.49      2.53 o 
  -1  14   2        0.00        2.87      2.38 o 
   0  14   2       17.72       25.19      3.64 o 
   1  14   2      175.29      205.75     11.90 o 
   2  14   2        4.72        0.29      3.15 o 
   3  14   2        2.56        1.59      3.07 o 
   4  14   2        2.82        1.16      4.00 o 
  -3  15   2        9.35        6.21      4.20 o 
  -2  15   2        0.10       -1.01      2.90 o 
  -1  15   2       49.79       55.66      4.75 o 
   0  15   2      101.79      113.55      7.57 o 
   1  15   2        7.28        2.18      3.36 o 
   2  15   2        9.79       12.01      4.52 o 
   3  15   2        1.70        3.09      3.37 o 
  -3  16   2        0.46       -0.52      4.21 o 
  -2  16   2        2.33       -0.19      3.61 o 
  -1  16   2       38.22       38.79      5.17 o 
   0  16   2        0.68        1.88      4.60 o 
   1  16   2       78.40      101.98      7.86 o 
   2  16   2        4.82        6.93      4.21 o 
  -1  17   2        0.89        6.40      3.95 o 
   0  17   2       69.50       79.82      8.19 o 
   1  17   2       45.23       41.13      7.06 o 
  -7   1   3        0.71        0.12      4.33 o 
  -6   1   3      544.50      653.68      9.38 o 
  -5   1   3      765.95      775.05      9.10 o 
  -4   1   3      122.13      109.85      2.96 o 
  -3   1   3       34.05       43.67      1.91 o 
  -2   1   3     5389.64     5237.51     41.66 o 
  -1   1   3     4919.71     4529.94     41.91 o 
   0   1   3        1.94        5.05      0.63 o 
   1   1   3      776.20      793.35      8.77 o 
   2   1   3      303.80      268.83      3.46 o 
   3   1   3      182.21      141.95      2.52 o 
   4   1   3        3.89       14.49      1.70 o 
   5   1   3       84.01       94.59      3.93 o 
   6   1   3      203.75      176.14      9.88 o 
  -7   2   3        0.04        1.80      4.58 o 
  -6   2   3       12.50       13.65      2.48 o 
  -5   2   3        8.88       15.31      1.97 o 
  -4   2   3      110.55      124.44      3.14 o 
  -3   2   3       69.28       88.07      2.41 o 
  -2   2   3        1.06        3.12      0.82 o 
  -1   2   3      756.12      679.29      7.48 o 
   0   2   3     2765.31     2616.27     24.18 o 
   1   2   3     1014.57      823.76      9.17 o 
   2   2   3      905.89      969.78     11.08 o 
   3   2   3      147.56      165.02      2.86 o 
   4   2   3      372.82      401.69      5.64 o 
   5   2   3      346.85      299.84      9.52 o 
   6   2   3        0.03        0.37      3.57 o 
  -7   3   3        7.92       -3.77      3.88 o 
  -6   3   3       20.95       29.44      3.19 o 
  -5   3   3       92.93      101.45      3.54 o 
  -4   3   3      333.94      313.04      5.18 o 
  -3   3   3     2770.81     2851.26     22.65 o 
  -2   3   3      176.62      186.26      3.22 o 
  -1   3   3     3803.63     3797.59     35.28 o 
   0   3   3    20697.37    22438.31    192.15 o 
   1   3   3     3543.91     3586.84     37.01 o 
   2   3   3      154.77      141.21      2.70 o 
   3   3   3        2.37        2.83      1.03 o 
   4   3   3       12.54       20.52      1.94 o 
   5   3   3       91.45       73.64      4.60 o 
   6   3   3        9.37       11.12      4.04 o 
  -6   4   3        1.34        1.77      2.64 o 
  -5   4   3       18.57       17.91      2.09 o 
  -4   4   3       70.22       66.83      3.46 o 
  -3   4   3        2.56        1.15      0.89 o 
  -2   4   3      591.26      552.23      6.85 o 
  -1   4   3     2131.57     1889.51     19.47 o 
   0   4   3        7.78        5.69      0.76 o 
   1   4   3      325.05      354.89      5.08 o 
   2   4   3      280.65      285.09      4.28 o 
   3   4   3     1006.61     1059.45     16.65 o 
   4   4   3       25.07       25.09      2.84 o 
   5   4   3       76.91      105.57      6.71 o 
   6   4   3       50.21       44.82      7.27 o 
  -6   5   3       17.72       13.10      3.16 o 
  -5   5   3        4.40        6.35      1.91 o 
  -4   5   3      357.52      432.84      7.16 o 
  -3   5   3        0.00       -0.64      1.12 o 
  -2   5   3      489.18      651.81      8.16 o 
  -1   5   3      281.98      213.82      3.56 o 
   0   5   3        1.89        1.57      0.80 o 
   1   5   3      670.12      819.75      9.05 o 
   2   5   3      543.76      544.11      7.48 o 
   3   5   3      459.66      484.29      7.38 o 
   4   5   3       93.53       90.45      4.62 o 
   5   5   3       11.04        7.95      3.45 o 
   6   5   3       13.44        4.88      3.59 o 
  -6   6   3        0.98        1.97      2.73 o 
  -5   6   3        8.34        5.09      2.27 o 
  -4   6   3       77.06       80.62      3.57 o 
  -3   6   3       41.01       59.87      2.92 o 
  -2   6   3        2.59        0.58      0.79 o 
  -1   6   3       73.98       62.06      2.07 o 
   0   6   3        5.09       10.39      1.05 o 
   1   6   3     2312.34     2187.71     22.54 o 
   2   6   3      368.82      401.09      6.26 o 
   3   6   3        3.58        5.02      1.65 o 
   4   6   3       94.82       97.23      7.02 o 
   5   6   3        0.02       -2.35      2.50 o 
   6   6   3        7.63        7.31      3.67 o 
  -6   7   3        1.03        1.83      3.02 o 
  -5   7   3       51.26       53.12      4.63 o 
  -4   7   3       74.35       73.40      3.48 o 
  -3   7   3        0.03       -0.45      1.24 o 
  -2   7   3      156.96      208.69      3.93 o 
  -1   7   3     1686.67     1702.79     15.89 o 
   0   7   3     1378.74     1557.63     15.39 o 
   1   7   3       33.73       35.36      1.71 o 
   2   7   3        0.03       -0.65      0.90 o 
   3   7   3        9.14        8.47      1.98 o 
   4   7   3       14.53        8.41      2.46 o 
   5   7   3        0.61        1.30      2.68 o 
   6   7   3       21.08       21.41      6.45 o 
  -6   8   3       66.60       64.55      5.89 o 
  -5   8   3       78.18       72.76      5.46 o 
  -4   8   3        2.93        1.39      1.95 o 
  -3   8   3      501.80      496.39      7.88 o 
  -2   8   3      380.82      336.75      5.83 o 
  -1   8   3       10.51       12.23      1.23 o 
   0   8   3       73.35       66.40      2.21 o 
   1   8   3      153.02      138.09      3.20 o 
   2   8   3        0.02        0.98      1.23 o 
   3   8   3       25.21       19.91      2.64 o 
   4   8   3       19.12       22.09      3.05 o 
   5   8   3       65.99       71.80      5.32 o 
   6   8   3        3.60        1.21      3.76 o 
  -6   9   3        0.08        0.51      3.42 o 
  -5   9   3        9.91       11.10      3.59 o 
  -4   9   3        9.67        4.99      2.20 o 
  -3   9   3      156.91      141.25      4.71 o 
  -2   9   3      352.26      320.60      6.48 o 
  -1   9   3      102.96      128.95      3.50 o 
   0   9   3       67.73       77.46      2.68 o 
   1   9   3        0.80        5.30      1.21 o 
   2   9   3      299.75      324.09      6.52 o 
   3   9   3      168.21      176.77      5.91 o 
   4   9   3       22.52       17.78      3.13 o 
   5   9   3       33.35       24.63      3.92 o 
  -5  10   3        9.08        7.54      3.44 o 
  -4  10   3      175.25      189.90      7.37 o 
  -3  10   3       99.25      120.36      5.22 o 
  -2  10   3        0.81       -1.19      1.56 o 
  -1  10   3      115.81      127.06      4.40 o 
   0  10   3       54.43       71.50      3.29 o 
   1  10   3        0.03        1.82      1.35 o 
   2  10   3        6.80        6.33      2.54 o 
   3  10   3       74.13       79.64      5.01 o 
   4  10   3      341.77      367.36     15.84 o 
   5  10   3        0.90        0.93      3.35 o 
  -5  11   3       65.75       67.77      7.02 o 
  -4  11   3       19.12       16.07      4.90 o 
  -3  11   3       63.01       72.46      4.33 o 
  -2  11   3      485.66      519.27     12.06 o 
  -1  11   3        6.38        3.85      1.77 o 
   0  11   3        0.07        1.70      1.37 o 
   1  11   3      178.85      176.75      5.40 o 
   2  11   3        0.78       -1.11      1.99 o 
   3  11   3      230.03      235.37      8.07 o 
   4  11   3        9.43        8.91      3.71 o 
   5  11   3        0.22       -3.24      3.60 o 
  -5  12   3       11.55       14.42      7.86 o 
  -4  12   3        4.13        8.45      4.27 o 
  -3  12   3       16.59       19.18      3.38 o 
  -2  12   3        8.57        4.90      2.11 o 
  -1  12   3        9.22       10.08      2.54 o 
   0  12   3        8.83        8.26      2.00 o 
   1  12   3        2.59       -0.23      1.64 o 
   2  12   3      296.99      314.07     10.09 o 
   3  12   3       70.01       83.04      6.07 o 
   4  12   3       40.70       43.08      4.83 o 
   5  12   3       15.43        8.93      4.16 o 
  -4  13   3        3.19       -0.21      5.86 o 
  -3  13   3        2.62        3.58      2.94 o 
  -2  13   3        0.91        2.70      2.49 o 
  -1  13   3      109.38      105.66      4.79 o 
   0  13   3       11.81        6.52      2.34 o 
   1  13   3       18.74       10.38      2.97 o 
   2  13   3       58.79       68.15      6.28 o 
   3  13   3        2.48        3.89      2.99 o 
   4  13   3        1.77        0.12      3.34 o 
  -4  14   3       52.14       49.24      9.07 o 
  -3  14   3        0.01       -1.16      3.42 o 
  -2  14   3        0.11       -2.32      2.32 o 
  -1  14   3       27.55       27.12      3.08 o 
   0  14   3        1.06        0.74      2.48 o 
   1  14   3      234.21      236.96      8.96 o 
   2  14   3        5.75        7.87      3.65 o 
   3  14   3       18.75       17.94      4.34 o 
   4  14   3        0.08       -1.12      3.51 o 
  -3  15   3        6.68        9.66      4.73 o 
  -2  15   3       21.83       13.96      3.55 o 
  -1  15   3        7.22        6.85      3.09 o 
   0  15   3       19.01       14.70      4.01 o 
   1  15   3      204.89      227.70     12.55 o 
   2  15   3        7.32        5.60      3.78 o 
   3  15   3       57.88       61.03      6.42 o 
  -3  16   3       22.89       12.65      7.04 o 
  -2  16   3        2.61        6.76      3.51 o 
  -1  16   3       25.86       27.41      5.28 o 
   0  16   3       20.99       26.58      4.86 o 
   1  16   3       26.64       17.74      7.10 o 
   2  16   3        0.45       -3.48      3.48 o 
  -1  17   3       24.04       30.78      5.19 o 
   0  17   3        8.23        8.06      4.77 o 
   1  17   3        0.89       -1.46      3.98 o 
  -7   0   4        1.42        1.50      4.56 o 
  -6   0   4       14.00       16.49      3.57 o 
  -5   0   4       38.38       44.36      3.28 o 
  -4   0   4        0.40        0.23      1.82 o 
  -3   0   4        8.49        1.06      1.46 o 
  -2   0   4        5.74        3.16      1.21 o 
  -1   0   4    10064.87    10631.13    130.14 o 
   0   0   4     4109.29     4342.20     90.20 o 
   1   0   4      850.46      780.11     12.26 o 
   2   0   4      777.27      695.13     11.72 o 
   3   0   4      852.79      783.10     10.28 o 
   4   0   4      250.77      275.04      7.40 o 
   5   0   4      427.35      416.67     18.79 o 
   6   0   4       76.75       80.10      8.49 o 
  -7   1   4       24.58       29.90      5.01 o 
  -6   1   4       32.39       25.21      2.78 o 
  -5   1   4      299.81      319.17      5.50 o 
  -4   1   4      318.58      303.16      4.89 o 
  -3   1   4      864.30      843.97      9.19 o 
  -2   1   4       96.25       65.31      1.90 o 
  -1   1   4     7610.60     7410.13     64.59 o 
   0   1   4      848.21      795.78     10.87 o 
   1   1   4     1110.16      941.41     11.43 o 
   2   1   4      175.12      127.66      3.08 o 
   3   1   4      205.34      318.98      4.08 o 
   4   1   4      369.50      386.78      7.43 o 
   5   1   4        4.43        1.64      2.25 o 
   6   1   4       21.57       27.23      5.40 o 
  -7   2   4       19.98       26.44      5.87 o 
  -6   2   4        0.00       -0.87      2.03 o 
  -5   2   4       59.40       72.06      3.34 o 
  -4   2   4       20.02       22.59      2.10 o 
  -3   2   4       81.43       89.40      2.45 o 
  -2   2   4      515.53      385.08      4.83 o 
  -1   2   4     4345.62     4017.27     37.47 o 
   0   2   4     7447.75     7690.69     76.14 o 
   1   2   4      551.20      689.41      8.07 o 
   2   2   4      518.50      545.30      7.22 o 
   3   2   4      197.92      206.50      3.69 o 
   4   2   4      141.80      123.04      3.59 o 
   5   2   4      336.10      337.51      7.78 o 
   6   2   4       13.63        9.25      4.56 o 
  -7   3   4        0.28       -0.16      4.27 o 
  -6   3   4      224.62      239.33      6.19 o 
  -5   3   4      539.65      556.40      8.68 o 
  -4   3   4      356.31      372.14      6.09 o 
  -3   3   4       34.93       35.34      1.64 o 
  -2   3   4       51.18       59.20      2.01 o 
  -1   3   4     2136.89     1975.63     18.56 o 
   0   3   4      191.26      198.33      2.76 o 
   1   3   4     2465.23     2389.23     24.18 o 
   2   3   4      211.74      204.99      4.11 o 
   3   3   4     1197.38     1308.51     14.45 o 
   4   3   4       25.89       28.58      2.63 o 
   5   3   4       87.74      138.54      6.81 o 
   6   3   4       40.58       27.06      4.88 o 
  -6   4   4       25.08       25.32      3.28 o 
  -5   4   4       11.43        8.30      1.94 o 
  -4   4   4        6.08        4.81      1.40 o 
  -3   4   4      119.13       93.90      2.43 o 
  -2   4   4      399.46      353.66      5.07 o 
  -1   4   4     1282.45     1213.28     13.38 o 
   0   4   4     3014.26     2722.43     24.59 o 
   1   4   4      548.88      621.97      7.40 o 
   2   4   4      395.94      445.76      7.09 o 
   3   4   4       14.23       22.95      1.67 o 
   4   4   4       98.75      118.03      5.93 o 
   5   4   4       59.95       60.25      4.66 o 
   6   4   4        6.86        4.17      3.90 o 
  -6   5   4       11.06       10.13      3.05 o 
  -5   5   4      113.76      115.86      4.24 o 
  -4   5   4       36.73       52.53      3.04 o 
  -3   5   4       32.58       48.16      2.37 o 
  -2   5   4      387.34      352.99      5.42 o 
  -1   5   4      633.62      633.15      7.60 o 
   0   5   4     2223.43     2433.28     22.39 o 
   1   5   4     3714.21     3532.22     34.94 o 
   2   5   4      213.78      227.12      4.27 o 
   3   5   4      145.24      122.20      4.09 o 
   4   5   4      149.33      132.30      5.39 o 
   5   5   4        0.03       -1.79      2.53 o 
   6   5   4       89.88       86.71      6.61 o 
  -6   6   4        0.00       -2.77      2.77 o 
  -5   6   4       54.13       46.04      3.52 o 
  -4   6   4        7.15        4.24      2.26 o 
  -3   6   4      156.47      191.31      4.63 o 
  -2   6   4        0.04        2.44      1.13 o 
  -1   6   4      150.87      146.67      2.82 o 
   0   6   4        2.22        0.90      0.81 o 
   1   6   4     1074.84     1031.17     11.82 o 
   2   6   4      876.06      866.60     10.87 o 
   3   6   4        2.02        3.77      1.62 o 
   4   6   4       77.26       63.23      4.44 o 
   5   6   4        0.92       -2.25      2.57 o 
   6   6   4        6.99       -0.52      3.44 o 
  -6   7   4       38.12       25.95      4.15 o 
  -5   7   4      122.70      118.87      6.89 o 
  -4   7   4        0.17       -1.51      1.65 o 
  -3   7   4      443.35      491.96     11.74 o 
  -2   7   4        9.98       20.95      2.73 o 
  -1   7   4       62.88       49.91      1.58 o 
   0   7   4      590.73      537.97      6.66 o 
   1   7   4       91.79       92.02      2.72 o 
   2   7   4       87.72      107.75      3.16 o 
   3   7   4        0.00        0.34      1.82 o 
   4   7   4       68.82       63.75      4.36 o 
   5   7   4       92.48       82.97      5.93 o 
   6   7   4       12.65        3.74      3.80 o 
  -6   8   4        3.73        2.93      3.23 o 
  -5   8   4       13.95        7.32      3.21 o 
  -4   8   4        2.29        2.14      1.93 o 
  -3   8   4        9.98        8.71      1.75 o 
  -2   8   4        3.38        3.09      1.40 o 
  -1   8   4       10.57        6.88      0.99 o 
   0   8   4      141.63      154.85      3.47 o 
   1   8   4        0.05        1.07      0.98 o 
   2   8   4        6.13       11.04      1.63 o 
   3   8   4       10.22        8.52      2.25 o 
   4   8   4        0.17       -1.13      2.23 o 
   5   8   4        0.03        2.69      2.89 o 
   6   8   4        5.77        5.40      4.12 o 
  -6   9   4        0.42        1.33      3.67 o 
  -5   9   4        8.90       10.85      3.68 o 
  -4   9   4      190.52      219.38      7.97 o 
  -3   9   4        1.94        4.81      1.84 o 
  -2   9   4      135.05      122.89      4.13 o 
  -1   9   4        4.26        6.56      1.48 o 
   0   9   4      126.38      148.62      4.49 o 
   1   9   4      122.06      120.47      3.50 o 
   2   9   4       40.76       41.79      3.07 o 
   3   9   4       11.78       12.42      2.42 o 
   4   9   4       51.55       52.65      4.24 o 
   5   9   4       11.95        8.31      3.27 o 
  -5  10   4       30.59       37.97      5.04 o 
  -4  10   4      159.28      167.44      7.00 o 
  -3  10   4        5.25        3.77      1.86 o 
  -2  10   4        4.75        8.54      1.99 o 
  -1  10   4       66.08       72.31      3.58 o 
   0  10   4       67.11       88.58      3.05 o 
   1  10   4       66.17       88.61      3.67 o 
   2  10   4       10.20        9.09      2.21 o 
   3  10   4       73.39       74.04      7.30 o 
   4  10   4        8.58       10.99      3.31 o 
   5  10   4       18.68       11.85      3.98 o 
  -5  11   4       11.56        9.90      4.41 o 
  -4  11   4      112.51      114.23      6.29 o 
  -3  11   4      209.43      246.28      8.64 o 
  -2  11   4       25.12       19.98      2.58 o 
  -1  11   4        3.64        3.46      1.76 o 
   0  11   4        2.59        1.14      1.43 o 
   1  11   4       11.02       10.22      2.02 o 
   2  11   4      123.76      126.31      5.57 o 
   3  11   4      164.39      167.87      8.57 o 
   4  11   4       10.48        6.78      3.30 o 
   5  11   4       19.29       23.05      4.61 o 
  -5  12   4        7.88        9.13      4.71 o 
  -4  12   4        8.59        9.42      4.18 o 
  -3  12   4      168.37      177.38      9.63 o 
  -2  12   4        0.06       -0.65      1.89 o 
  -1  12   4      122.28      123.31      5.13 o 
   0  12   4       17.43       15.04      2.76 o 
   1  12   4        5.48        7.47      2.38 o 
   2  12   4      682.97      736.01     15.40 o 
   3  12   4       25.16       22.94      4.01 o 
   4  12   4       25.33       31.11      7.19 o 
  -4  13   4       31.41       35.21      6.06 o 
  -3  13   4        1.15        4.42      3.09 o 
  -2  13   4        0.09       -1.28      2.33 o 
  -1  13   4        2.38        2.02      2.03 o 
   0  13   4        0.61        1.83      2.11 o 
   1  13   4        0.40       -0.38      2.20 o 
   2  13   4      566.17      596.77     17.61 o 
   3  13   4       13.07        9.05      3.31 o 
   4  13   4       23.76       29.65      4.72 o 
  -4  14   4       73.32       70.35      8.01 o 
  -3  14   4        2.39        5.13      3.16 o 
  -2  14   4       75.61       82.75      5.66 o 
  -1  14   4       21.59       22.61      3.73 o 
   0  14   4       58.07       69.90      4.91 o 
   1  14   4      479.84      529.63     15.19 o 
   2  14   4        3.64       -0.33      3.19 o 
   3  14   4       24.58       24.86      4.26 o 
   4  14   4        1.33       -2.27      3.66 o 
  -3  15   4        0.29        0.31      3.88 o 
  -2  15   4        4.06        7.52      3.32 o 
  -1  15   4        5.41        4.24      3.00 o 
   0  15   4        0.03       -2.40      3.12 o 
   1  15   4        2.17       -1.65      3.70 o 
   2  15   4       13.74       16.88      4.50 o 
   3  15   4       16.82       13.31      4.06 o 
  -2  16   4        5.31        7.21      3.59 o 
  -1  16   4       84.50       81.23      8.76 o 
   0  16   4        1.35        4.94      3.71 o 
   1  16   4       26.65       24.09      5.77 o 
   2  16   4       29.02       27.84      5.96 o 
  -1  17   4        0.92       -0.36      3.54 o 
   0  17   4        8.55        9.25      4.93 o 
   1  17   4        4.88        0.37      5.12 o 
  -7   1   5       36.01       57.40      5.19 o 
  -6   1   5       83.89       94.47      5.80 o 
  -5   1   5       20.20       17.98      2.14 o 
  -4   1   5      138.67      114.89      3.31 o 
  -3   1   5       14.47        4.28      1.12 o 
  -2   1   5      240.90      220.90      3.69 o 
  -1   1   5      640.19      547.83      5.91 o 
   0   1   5     3276.14     2952.86     34.00 o 
   1   1   5     3320.08     3154.77     34.36 o 
   2   1   5     1865.06     1852.03     19.44 o 
   3   1   5      421.14      398.21      5.55 o 
   4   1   5      946.29     1049.53     14.60 o 
   5   1   5       15.40       12.82      2.94 o 
   6   1   5       46.45       38.27      7.09 o 
  -7   2   5        4.59        8.97      3.73 o 
  -6   2   5       15.40       16.75      2.52 o 
  -5   2   5      575.60      647.73      9.53 o 
  -4   2   5      187.82      171.72      4.01 o 
  -3   2   5        1.16        0.01      0.92 o 
  -2   2   5        4.22        4.38      0.93 o 
  -1   2   5     1614.16     1669.66     15.83 o 
   0   2   5    16584.38    18039.61    175.06 o 
   1   2   5        1.49        2.22      0.76 o 
   2   2   5        3.63       14.50      1.35 o 
   3   2   5       37.38       60.57      2.61 o 
   4   2   5       47.74       43.03      2.92 o 
   5   2   5       56.44       60.33      4.64 o 
   6   2   5       14.98        8.69      4.72 o 
  -6   3   5       33.78       43.86      3.36 o 
  -5   3   5      268.81      284.83      8.08 o 
  -4   3   5       14.68       10.75      1.57 o 
  -3   3   5       24.70       23.20      1.47 o 
  -2   3   5      220.54      265.84      3.87 o 
  -1   3   5      362.16      357.45      4.43 o 
   0   3   5     4106.11     4385.22     40.04 o 
   1   3   5     1650.23     1522.98     15.94 o 
   2   3   5     1431.29     1354.48     15.02 o 
   3   3   5     1231.59     1244.98     14.80 o 
   4   3   5      114.11      142.84      4.80 o 
   5   3   5        3.72        3.24      2.49 o 
   6   3   5        0.40        6.15      4.50 o 
  -6   4   5        7.75        6.37      2.48 o 
  -5   4   5      118.80      123.56      4.38 o 
  -4   4   5        3.38        1.48      1.47 o 
  -3   4   5      150.24      158.74      3.49 o 
  -2   4   5      480.70      462.77      5.52 o 
  -1   4   5      108.07      125.20      2.67 o 
   0   4   5     1998.01     2130.52     19.53 o 
   1   4   5     3602.55     3297.92     32.39 o 
   2   4   5      910.69     1002.02     12.83 o 
   3   4   5       22.54       36.92      3.81 o 
   4   4   5       79.59       76.19      4.23 o 
   5   4   5        2.84        2.45      2.83 o 
   6   4   5       49.88       46.64      5.95 o 
  -6   5   5        2.89        2.14      2.81 o 
  -5   5   5        0.82        1.22      2.03 o 
  -4   5   5      170.67      159.96      5.36 o 
  -3   5   5       13.97        4.29      1.42 o 
  -2   5   5     1367.91     1451.07     15.67 o 
  -1   5   5     1697.36     1757.92     17.71 o 
   0   5   5     1195.29     1026.59     10.09 o 
   1   5   5      661.19      736.22      9.12 o 
   2   5   5      189.69      148.47      3.42 o 
   3   5   5        8.41        6.77      1.68 o 
   4   5   5       18.87       16.03      3.11 o 
   5   5   5       45.44       40.74      6.73 o 
   6   5   5       11.81       10.11      4.51 o 
  -6   6   5        0.60       -0.52      2.92 o 
  -5   6   5       85.85       91.03      5.95 o 
  -4   6   5      226.89      272.35      8.83 o 
  -3   6   5     1024.54     1049.25     13.61 o 
  -2   6   5      276.27      295.29      5.14 o 
  -1   6   5        9.08        2.73      1.03 o 
   0   6   5      649.60      729.69      7.85 o 
   1   6   5     4170.92     4230.72     37.72 o 
   2   6   5        5.91        5.72      1.52 o 
   3   6   5        1.62        0.04      1.45 o 
   4   6   5       25.31       24.24      3.46 o 
   5   6   5      114.64      107.48      6.67 o 
   6   6   5       41.93       37.59      5.16 o 
  -6   7   5        0.56       -2.86      2.86 o 
  -5   7   5       88.18       91.85      5.43 o 
  -4   7   5       16.61       18.41      2.43 o 
  -3   7   5        1.97        0.22      1.47 o 
  -2   7   5        8.96       12.93      1.70 o 
  -1   7   5     1873.36     1944.99     18.16 o 
   0   7   5        9.03        5.91      1.05 o 
   1   7   5      627.99      709.59      9.08 o 
   2   7   5       18.89       19.33      1.90 o 
   3   7   5       35.66       28.13      2.80 o 
   4   7   5       44.80       39.64      3.64 o 
   5   7   5        2.82        1.18      2.95 o 
   6   7   5        5.92        0.78      3.68 o 
  -6   8   5        0.69        2.66      3.27 o 
  -5   8   5        8.02        6.20      2.82 o 
  -4   8   5       41.03       46.88      3.30 o 
  -3   8   5        3.23        3.68      1.78 o 
  -2   8   5      525.69      497.88     10.67 o 
  -1   8   5        7.00        0.94      0.99 o 
   0   8   5        1.20        2.12      1.01 o 
   1   8   5       99.74       74.81      2.48 o 
   2   8   5       22.31       29.58      2.28 o 
   3   8   5       64.45       52.06      3.65 o 
   4   8   5        3.50        4.04      2.47 o 
   5   8   5        5.26        5.46      3.10 o 
  -6   9   5       14.01        4.27      3.46 o 
  -5   9   5        8.88        8.25      3.29 o 
  -4   9   5       23.81       22.62      2.79 o 
  -3   9   5      260.34      285.38      9.86 o 
  -2   9   5      160.35      137.32      6.78 o 
  -1   9   5      261.20      254.33      6.74 o 
   0   9   5      368.39      378.98      5.99 o 
   1   9   5        4.24        6.43      1.61 o 
   2   9   5       36.85       35.49      3.68 o 
   3   9   5      339.59      326.26      7.49 o 
   4   9   5        4.28        1.38      2.51 o 
   5   9   5       23.64       23.91      4.01 o 
  -5  10   5       14.71       19.72      4.23 o 
  -4  10   5        0.49       -2.18      2.18 o 
  -3  10   5        5.08        2.99      1.91 o 
  -2  10   5        1.38       -1.02      1.57 o 
  -1  10   5      504.23      508.90      9.24 o 
   0  10   5       77.18       73.50      2.88 o 
   1  10   5       58.82       71.83      3.46 o 
   2  10   5        1.25        1.62      1.90 o 
   3  10   5       35.59       23.48      3.08 o 
   4  10   5       81.47       79.82      6.04 o 
   5  10   5        6.21        0.48      3.06 o 
  -5  11   5        5.35        9.37      3.90 o 
  -4  11   5       16.79       13.50      2.99 o 
  -3  11   5       11.85        9.07      2.37 o 
  -2  11   5      178.99      178.37      5.87 o 
  -1  11   5        0.08       -0.13      1.63 o 
   0  11   5        5.29        2.66      1.55 o 
   1  11   5      172.11      221.34      5.77 o 
   2  11   5      562.78      569.44     10.91 o 
   3  11   5       55.56       53.65      4.50 o 
   4  11   5        9.15        6.62      3.45 o 
   5  11   5        1.73        2.48      3.72 o 
  -5  12   5        8.78       14.18      4.70 o 
  -4  12   5       73.76       86.54      5.85 o 
  -3  12   5        0.18        0.33      2.60 o 
  -2  12   5       48.51       53.36      3.75 o 
  -1  12   5        1.43        0.44      1.93 o 
   0  12   5       29.68       36.25      3.31 o 
   1  12   5      108.70      113.81      6.37 o 
   2  12   5        5.27        5.17      2.31 o 
   3  12   5       15.59       14.93      3.41 o 
   4  12   5       17.61       13.78      3.96 o 
  -4  13   5        2.27        1.02      4.16 o 
  -3  13   5       28.71       29.07      4.10 o 
  -2  13   5       16.91       13.41      2.69 o 
  -1  13   5        4.43        1.24      2.13 o 
   0  13   5        0.08        0.93      2.09 o 
   1  13   5       69.79       55.95      4.74 o 
   2  13   5      125.16      113.64      7.38 o 
   3  13   5        4.10        4.39      3.05 o 
   4  13   5        1.11        7.50      3.75 o 
  -4  14   5        9.24        7.26      4.95 o 
  -3  14   5       59.51       54.77      5.24 o 
  -2  14   5        9.33       12.18      3.20 o 
  -1  14   5        9.97       10.61      2.78 o 
   0  14   5       16.50       14.34      3.51 o 
   1  14   5       36.26       46.34      8.90 o 
   2  14   5       23.72       29.38      5.00 o 
   3  14   5        0.95        4.21      3.30 o 
  -3  15   5        1.95       -3.11      3.11 o 
  -2  15   5       11.69       10.85      3.51 o 
  -1  15   5       11.99       12.52      3.33 o 
   0  15   5        0.48        2.47      3.34 o 
   1  15   5       11.53       13.22      4.94 o 
   2  15   5        0.10        0.12      3.61 o 
   3  15   5        9.19       10.76      3.94 o 
  -2  16   5        0.69        5.99      3.79 o 
  -1  16   5       12.78       15.65      4.18 o 
   0  16   5       12.30        6.36      4.16 o 
   1  16   5       13.27        9.81      5.12 o 
   2  16   5       33.02       31.27      6.40 o 
  -1  17   5        1.98       -0.84      4.57 o 
   0  17   5        1.99        6.21      5.26 o 
   1  17   5        0.87        1.07      4.73 o 
  -7   0   6       44.86       49.02      6.60 o 
  -6   0   6       29.88       29.53      4.53 o 
  -5   0   6       17.06       12.61      3.24 o 
  -4   0   6       19.52       19.72      3.70 o 
  -3   0   6      657.10      866.91     13.38 o 
  -2   0   6     4795.54     4802.81     67.67 o 
  -1   0   6     2491.10     2357.16     28.56 o 
   0   0   6      304.17      333.29      8.24 o 
   1   0   6       46.99       56.49      2.79 o 
   2   0   6      122.91      137.47      4.63 o 
   3   0   6       59.48       24.67      3.42 o 
   4   0   6      401.38      481.29     15.22 o 
   5   0   6        3.09        4.79      5.35 o 
   6   0   6        2.61       -2.53      5.77 o 
  -7   1   6        1.14       -1.87      2.95 o 
  -6   1   6       74.38       74.46      5.25 o 
  -5   1   6       76.79       69.70      3.50 o 
  -4   1   6      382.08      433.52      6.67 o 
  -3   1   6       45.00       62.80      2.27 o 
  -2   1   6      603.69      446.74      5.72 o 
  -1   1   6      257.91      285.12      3.79 o 
   0   1   6      385.18      350.70      5.89 o 
   1   1   6     2223.37     2295.81     25.27 o 
   2   1   6     1869.98     1918.75     22.23 o 
   3   1   6        6.80        9.12      1.54 o 
   4   1   6       22.16       32.62      3.49 o 
   5   1   6       38.21       26.39      4.94 o 
   6   1   6        1.99       11.53      5.98 o 
  -6   2   6       23.53       20.08      2.73 o 
  -5   2   6       78.64       85.25      3.85 o 
  -4   2   6        0.00        0.73      1.27 o 
  -3   2   6      141.29      170.80      3.48 o 
  -2   2   6        3.19        0.84      0.89 o 
  -1   2   6      264.89      312.09      4.45 o 
   0   2   6     1763.45     1713.35     19.51 o 
   1   2   6     2183.99     2162.21     22.59 o 
   2   2   6        1.51        4.20      1.09 o 
   3   2   6      379.53      397.95      7.56 o 
   4   2   6      115.90      125.57      4.99 o 
   5   2   6       18.23       23.19      4.25 o 
   6   2   6       27.32       27.67      5.85 o 
  -6   3   6       65.21       74.56      4.22 o 
  -5   3   6       22.97       24.67      2.54 o 
  -4   3   6       89.98       85.20      3.96 o 
  -3   3   6      976.85     1033.07     10.25 o 
  -2   3   6      589.54      641.95      7.18 o 
  -1   3   6      282.40      278.29      4.14 o 
   0   3   6      858.07      751.49      8.30 o 
   1   3   6      267.91      212.98      3.50 o 
   2   3   6      567.50      519.20      8.34 o 
   3   3   6        3.72        1.47      1.42 o 
   4   3   6        0.85       -1.62      1.62 o 
   5   3   6       29.03       39.26      4.38 o 
   6   3   6        8.65       11.29      4.55 o 
  -6   4   6       26.33       18.65      2.99 o 
  -5   4   6      402.47      416.60     12.17 o 
  -4   4   6      870.42      823.16     11.16 o 
  -3   4   6      297.84      275.58      4.83 o 
  -2   4   6       85.61       51.50      2.45 o 
  -1   4   6       90.36      102.63      2.08 o 
   0   4   6      573.66      685.75      7.50 o 
   1   4   6       41.47       10.19      0.90 o 
   2   4   6     1129.16      974.79     12.71 o 
   3   4   6        6.55       10.53      1.76 o 
   4   4   6       37.83       44.55      4.04 o 
   5   4   6       74.40       58.80      5.09 o 
   6   4   6        4.37       -1.61      4.29 o 
  -6   5   6        0.59       -1.01      2.85 o 
  -5   5   6        0.54       -0.76      1.99 o 
  -4   5   6       36.01       40.48      3.70 o 
  -3   5   6      588.09      573.20      8.73 o 
  -2   5   6       72.37       66.16      2.40 o 
  -1   5   6     2440.86     2688.17     24.91 o 
   0   5   6       78.20       65.64      1.98 o 
   1   5   6      293.71      269.67      4.42 o 
   2   5   6        0.02        0.72      1.30 o 
   3   5   6      111.71      103.27      3.99 o 
   4   5   6       75.57       91.46      4.33 o 
   5   5   6       15.30       16.13      3.73 o 
   6   5   6        7.84        2.24      4.00 o 
  -6   6   6       24.29       21.21      3.83 o 
  -5   6   6        4.49        2.18      2.22 o 
  -4   6   6      396.30      393.42      7.80 o 
  -3   6   6      338.13      315.45      6.17 o 
  -2   6   6        0.42       -0.07      1.07 o 
  -1   6   6      610.38      695.68      8.63 o 
   0   6   6       37.81       36.74      1.94 o 
   1   6   6       14.06       11.40      1.34 o 
   2   6   6      663.57      706.12     10.41 o 
   3   6   6       55.24       54.66      4.71 o 
   4   6   6       69.02       61.51      4.21 o 
   5   6   6        7.95        4.17      3.56 o 
   6   6   6        0.34       -1.73      4.07 o 
  -6   7   6       10.77       12.43      3.87 o 
  -5   7   6        1.50        2.90      2.36 o 
  -4   7   6      112.01      113.47      4.53 o 
  -3   7   6       25.05       23.68      2.89 o 
  -2   7   6       97.24      129.52      7.04 o 
  -1   7   6      242.54      287.92      4.94 o 
   0   7   6      984.64     1093.94     11.65 o 
   1   7   6       57.68       52.09      2.15 o 
   2   7   6       14.81        9.12      1.61 o 
   3   7   6      236.77      275.44      6.46 o 
   4   7   6        0.78        4.53      2.35 o 
   5   7   6       40.57       41.69      4.88 o 
   6   7   6        0.38       -3.27      3.77 o 
  -6   8   6       23.95       18.22      4.59 o 
  -5   8   6        6.67        8.89      2.72 o 
  -4   8   6       33.38       38.26      4.16 o 
  -3   8   6        2.62        1.56      1.63 o 
  -2   8   6        9.58       14.08      1.88 o 
  -1   8   6        0.22       -0.52      1.07 o 
   0   8   6       44.16       49.89      2.21 o 
   1   8   6      961.13     1041.95     15.77 o 
   2   8   6       29.09       18.45      2.04 o 
   3   8   6       16.55       16.33      2.54 o 
   4   8   6        0.74        1.28      2.38 o 
   5   8   6       37.61       36.77      4.37 o 
  -6   9   6        0.21        1.87      3.58 o 
  -5   9   6       14.48        5.94      2.93 o 
  -4   9   6        8.46        9.53      2.53 o 
  -3   9   6      232.57      211.75      5.84 o 
  -2   9   6       64.80       51.26      3.23 o 
  -1   9   6      160.21      157.26      4.59 o 
   0   9   6        0.06        0.10      1.11 o 
   1   9   6      443.27      409.43      7.33 o 
   2   9   6     1609.43     1628.05     20.57 o 
   3   9   6       14.49        6.31      2.25 o 
   4   9   6        1.09        4.02      2.63 o 
   5   9   6        0.48        1.78      3.06 o 
  -5  10   6        6.48        6.67      3.41 o 
  -4  10   6        4.65       -0.02      2.49 o 
  -3  10   6      180.84      201.82      7.18 o 
  -2  10   6       34.01       35.55      2.79 o 
  -1  10   6        6.65        2.88      1.70 o 
   0  10   6        0.00       -0.98      1.28 o 
   1  10   6       12.82       12.93      2.03 o 
   2  10   6       10.21        6.48      2.17 o 
   3  10   6        3.10        3.45      2.39 o 
   4  10   6        4.15       -0.61      2.68 o 
   5  10   6        0.06       -3.04      3.04 o 
  -5  11   6        0.44        4.99      3.80 o 
  -4  11   6        9.45        7.46      4.17 o 
  -3  11   6       20.17       16.60      2.59 o 
  -2  11   6       50.87       48.90      3.53 o 
  -1  11   6       31.45       25.70      2.99 o 
   0  11   6       37.70       40.99      3.49 o 
   1  11   6       18.34       21.52      3.67 o 
   2  11   6      158.13      185.72      7.62 o 
   3  11   6       88.51      102.12      5.33 o 
   4  11   6        0.74       -2.08      3.10 o 
   5  11   6        7.47        7.23      4.09 o 
  -5  12   6        6.48       19.84      4.81 o 
  -4  12   6        0.47       -2.86      2.86 o 
  -3  12   6       20.51       21.90      3.44 o 
  -2  12   6       40.08       21.55      2.98 o 
  -1  12   6      227.29      219.94      7.01 o 
   0  12   6       59.89       64.77      4.52 o 
   1  12   6       27.03       21.31      3.13 o 
   2  12   6       35.30       33.78      3.54 o 
   3  12   6       17.30       18.84      3.55 o 
   4  12   6       20.18       31.28      4.69 o 
  -4  13   6       31.53       23.65      4.26 o 
  -3  13   6       29.50       28.30      4.26 o 
  -2  13   6        9.72       12.17      2.88 o 
  -1  13   6       20.30       15.01      2.83 o 
   0  13   6      129.65      140.79      6.50 o 
   1  13   6       81.12       77.50      5.16 o 
   2  13   6       22.26       25.09      3.72 o 
   3  13   6        1.57        6.31      3.34 o 
   4  13   6       71.88       88.16      6.78 o 
  -4  14   6       76.75       64.38      7.69 o 
  -3  14   6       10.14       13.21      4.49 o 
  -2  14   6       30.76       38.52      5.42 o 
  -1  14   6       60.70       54.93      4.49 o 
   0  14   6       62.60       57.87      5.34 o 
   1  14   6        2.17        0.16      3.28 o 
   2  14   6        2.14       -1.88      2.84 o 
   3  14   6       15.19       12.39      3.87 o 
  -3  15   6        0.18        2.14      3.51 o 
  -2  15   6        0.19       -0.69      3.16 o 
  -1  15   6        7.75        6.34      3.16 o 
   0  15   6       33.42       43.01      5.58 o 
   1  15   6       52.49       55.52      7.39 o 
   2  15   6       12.93        3.46      3.31 o 
   3  15   6       62.82       56.94      5.93 o 
  -2  16   6        0.94       -2.41      3.40 o 
  -1  16   6        0.12        0.72      3.79 o 
   0  16   6        1.15        0.30      4.41 o 
   1  16   6       15.55       13.46      5.52 o 
   2  16   6        0.68        2.38      4.23 o 
   0  17   6        0.63        2.79      5.15 o 
  -6   1   7        0.13       -0.65      2.27 o 
  -5   1   7       49.87       53.30      3.55 o 
  -4   1   7       61.50       76.86      3.61 o 
  -3   1   7      232.19      278.59      4.70 o 
  -2   1   7       14.69       16.77      1.35 o 
  -1   1   7      464.47      442.68      5.82 o 
   0   1   7     1327.85     1295.17     13.70 o 
   1   1   7     1239.17     1133.05     12.87 o 
   2   1   7      225.35      165.69      3.92 o 
   3   1   7       77.88       97.34      3.79 o 
   4   1   7       15.97        9.91      3.08 o 
   5   1   7       10.91       10.38      3.98 o 
   6   1   7        0.41       -4.41      4.41 o 
  -6   2   7        0.48       -1.93      2.35 o 
  -5   2   7      137.45      144.74      5.73 o 
  -4   2   7      179.52      189.31      4.64 o 
  -3   2   7      381.01      388.08      6.17 o 
  -2   2   7     1161.77     1063.39     11.59 o 
  -1   2   7      179.46      156.66      3.89 o 
   0   2   7       42.13       52.03      1.84 o 
   1   2   7        2.33        8.90      1.34 o 
   2   2   7      109.80      129.32      4.99 o 
   3   2   7      495.94      517.64      8.18 o 
   4   2   7       35.41       34.39      4.18 o 
   5   2   7       82.33       95.42      6.77 o 
   6   2   7       98.75       87.81     10.05 o 
  -6   3   7        4.60        8.57      2.74 o 
  -5   3   7        8.85        2.04      1.94 o 
  -4   3   7      119.30      133.56      4.37 o 
  -3   3   7       10.28        9.06      1.35 o 
  -2   3   7     2117.71     2022.99     19.85 o 
  -1   3   7     4113.42     4222.10     39.42 o 
   0   3   7       58.41       68.05      1.98 o 
   1   3   7       24.64        7.35      0.98 o 
   2   3   7      178.86      200.76      5.39 o 
   3   3   7       45.19       49.66      3.18 o 
   4   3   7      131.26      111.84      4.89 o 
   5   3   7       27.54       22.82      3.76 o 
   6   3   7        4.69        4.21      4.78 o 
  -6   4   7      169.89      185.82      8.18 o 
  -5   4   7       37.43       29.07      2.86 o 
  -4   4   7      367.83      371.30      7.35 o 
  -3   4   7      270.20      283.75      6.34 o 
  -2   4   7        5.74        4.07      1.00 o 
  -1   4   7      130.52      154.19      2.73 o 
   0   4   7      234.37      267.39      4.72 o 
   1   4   7     2122.37     2002.16     20.30 o 
   2   4   7      292.35      219.37      4.91 o 
   3   4   7       73.24       69.82      3.61 o 
   4   4   7      256.17      213.60      6.65 o 
   5   4   7      146.79      157.95      8.50 o 
   6   4   7       73.77       71.12     10.13 o 
  -6   5   7        3.39        0.62      2.75 o 
  -5   5   7      115.63      117.34      5.04 o 
  -4   5   7        0.89        0.17      1.65 o 
  -3   5   7      280.76      249.67      5.54 o 
  -2   5   7      767.73      733.44      9.07 o 
  -1   5   7      850.35      702.37      7.52 o 
   0   5   7       22.33       35.56      1.49 o 
   1   5   7      528.84      514.88      6.37 o 
   2   5   7       47.57       64.35      3.55 o 
   3   5   7       22.67       21.19      2.31 o 
   4   5   7       22.12       22.00      2.72 o 
   5   5   7        0.83        1.55      3.13 o 
   6   5   7        9.55        4.43      5.03 o 
  -6   6   7       11.26        5.52      3.13 o 
  -5   6   7      599.81      634.62     11.41 o 
  -4   6   7       58.74       44.58      4.07 o 
  -3   6   7       28.28       33.77      2.74 o 
  -2   6   7       80.27      109.90      3.55 o 
  -1   6   7        5.05        8.25      1.27 o 
   0   6   7      698.79      768.51      8.31 o 
   1   6   7      685.19      620.48      7.48 o 
   2   6   7      280.63      332.10      6.52 o 
   3   6   7       28.32       35.98      2.79 o 
   4   6   7       17.93       15.83      2.91 o 
   5   6   7       49.29       44.66      5.59 o 
   6   6   7        9.52       10.23      4.67 o 
  -6   7   7       21.79       27.11      4.17 o 
  -5   7   7       11.72        8.35      2.73 o 
  -4   7   7      107.54      106.62      6.07 o 
  -3   7   7      124.87      138.59      5.22 o 
  -2   7   7       29.11       31.42      2.28 o 
  -1   7   7       17.11        7.85      1.30 o 
   0   7   7        0.40       -0.52      0.87 o 
   1   7   7      774.74      743.45      9.89 o 
   2   7   7       51.00       53.40      2.94 o 
   3   7   7       18.01       19.86      2.39 o 
   4   7   7       10.88       17.74      2.95 o 
   5   7   7       51.43       56.96      5.54 o 
  -6   8   7        5.97        2.95      3.32 o 
  -5   8   7        6.43        4.46      2.59 o 
  -4   8   7       25.71       20.02      2.60 o 
  -3   8   7      123.10      114.48      4.49 o 
  -2   8   7      132.65      147.00      4.52 o 
  -1   8   7        6.14        4.47      1.35 o 
   0   8   7        0.28       -0.07      0.98 o 
   1   8   7      157.08      166.68      4.45 o 
   2   8   7       48.31       51.69      3.29 o 
   3   8   7      111.98      104.38      5.96 o 
   4   8   7       69.22       87.21      6.53 o 
   5   8   7        1.28       -3.17      3.17 o 
  -5   9   7        0.38       -1.17      2.76 o 
  -4   9   7       78.12       79.30      4.43 o 
  -3   9   7       27.83       30.82      2.79 o 
  -2   9   7      550.59      539.94      8.98 o 
  -1   9   7        2.59        2.16      1.41 o 
   0   9   7        6.53        4.81      1.34 o 
   1   9   7       19.45       22.03      2.37 o 
   2   9   7      248.99      240.77      6.11 o 
   3   9   7       66.74       65.16      3.99 o 
   4   9   7       32.53       40.49      4.21 o 
   5   9   7        0.12        2.86      3.51 o 
  -5  10   7       12.90       10.03      3.20 o 
  -4  10   7      206.72      198.70      9.30 o 
  -3  10   7        2.01        0.83      1.92 o 
  -2  10   7        4.50        4.69      1.86 o 
  -1  10   7       53.93       53.60      3.18 o 
   0  10   7      159.04      202.41      5.05 o 
   1  10   7        8.26        2.54      1.82 o 
   2  10   7      825.28      876.41     14.35 o 
   3  10   7      154.75      156.60      7.96 o 
   4  10   7       18.74       18.96      3.68 o 
   5  10   7        0.12        1.20      3.29 o 
  -5  11   7        0.41        2.33      3.25 o 
  -4  11   7       74.37       78.53      5.20 o 
  -3  11   7      440.26      463.72      9.46 o 
  -2  11   7       79.41       59.21      3.72 o 
  -1  11   7      169.08      165.29      6.96 o 
   0  11   7       93.51       89.08      4.43 o 
   1  11   7       37.52       33.18      3.81 o 
   2  11   7        2.30        0.57      2.15 o 
   3  11   7       82.36       81.40      5.43 o 
   4  11   7        8.54        7.70      3.67 o 
  -4  12   7        0.02        3.92      2.88 o 
  -3  12   7        1.04       -0.37      2.32 o 
  -2  12   7       15.17       30.45      3.79 o 
  -1  12   7        6.01        9.60      2.50 o 
   0  12   7        0.09       -1.36      2.24 o 
   1  12   7       32.59       20.54      3.26 o 
   2  12   7        9.34       10.52      2.88 o 
   3  12   7        6.16        4.77      2.90 o 
   4  12   7        5.18        7.35      3.70 o 
  -4  13   7       99.66      111.42      6.94 o 
  -3  13   7       24.13       17.00      3.88 o 
  -2  13   7       26.88       32.41      3.65 o 
  -1  13   7       14.65       10.36      3.65 o 
   0  13   7       44.13       47.46      4.31 o 
   1  13   7       16.67        9.84      3.02 o 
   2  13   7        0.08       -0.70      2.53 o 
   3  13   7        0.01       -1.98      3.06 o 
   4  13   7        3.62        9.49      3.92 o 
  -3  14   7        0.91       -1.71      3.12 o 
  -2  14   7        7.44        4.87      3.01 o 
  -1  14   7        5.06       -1.33      2.68 o 
   0  14   7       40.71       36.68      4.24 o 
   1  14   7       36.63       47.26      5.76 o 
   2  14   7       84.46       84.15      6.06 o 
   3  14   7        1.04        2.92      3.28 o 
  -3  15   7       21.88       19.56      4.75 o 
  -2  15   7        0.12       -1.85      3.01 o 
  -1  15   7       16.43       17.77      4.25 o 
   0  15   7        0.00       -2.10      3.96 o 
   1  15   7        2.11        3.42      4.46 o 
   2  15   7        0.03       -3.10      3.18 o 
  -2  16   7        5.01        7.04      3.81 o 
  -1  16   7        0.41        1.96      3.70 o 
   0  16   7        4.93        7.20      4.88 o 
   1  16   7       70.37       63.24      8.15 o 
  -6   0   8       19.52       19.52      4.12 o 
  -5   0   8       15.57       14.24      5.72 o 
  -4   0   8      178.91      139.37      6.16 o 
  -3   0   8      479.03      652.75     12.43 o 
  -2   0   8     3951.92     4211.56     54.29 o 
  -1   0   8      977.08      969.48     17.51 o 
   0   0   8      354.63      542.41      9.73 o 
   1   0   8      140.78       95.70      4.00 o 
   2   0   8      192.38      145.26      7.54 o 
   3   0   8      314.08      345.97     11.69 o 
   4   0   8       33.80       80.21      9.22 o 
   5   0   8       31.89       22.33      6.93 o 
   6   0   8        4.07       -3.16      6.23 o 
  -6   1   8        7.56        9.95      2.74 o 
  -5   1   8        1.70       -1.83      1.83 o 
  -4   1   8      195.47      174.32      6.26 o 
  -3   1   8       74.23       78.49      3.22 o 
  -2   1   8      108.74      133.42      3.02 o 
  -1   1   8       56.02       80.54      2.31 o 
   0   1   8      474.96      370.06      5.04 o 
   1   1   8       70.16       59.74      2.36 o 
   2   1   8       90.69      105.28      3.63 o 
   3   1   8      149.67      158.71      5.52 o 
   4   1   8      251.37      262.45     11.55 o 
   5   1   8       47.26       42.89      5.93 o 
   6   1   8       65.82       61.95      8.61 o 
  -6   2   8       11.99       13.36      3.11 o 
  -5   2   8      184.07      190.74      5.89 o 
  -4   2   8       66.04       75.56      4.09 o 
  -3   2   8       90.53       98.56      3.56 o 
  -2   2   8     1785.05     1769.43     18.58 o 
  -1   2   8      528.14      529.69      6.82 o 
   0   2   8      223.83      203.91      4.66 o 
   1   2   8       43.70       48.28      2.01 o 
   2   2   8       19.98       26.42      2.66 o 
   3   2   8       92.07       93.75      4.57 o 
   4   2   8      379.33      376.99     10.88 o 
   5   2   8        2.61        4.21      4.10 o 
   6   2   8       35.82       42.80      8.09 o 
  -6   3   8      123.71      153.58      6.06 o 
  -5   3   8        6.96        6.54      2.15 o 
  -4   3   8      120.82      119.42      4.30 o 
  -3   3   8      173.52      202.04      4.48 o 
  -2   3   8     2035.06     1802.77     19.01 o 
  -1   3   8      854.90      834.87      9.71 o 
   0   3   8        0.31        5.05      1.01 o 
   1   3   8       21.80       15.07      1.26 o 
   2   3   8       11.87       11.96      1.61 o 
   3   3   8      410.64      366.47      7.39 o 
   4   3   8      672.26      645.04     13.70 o 
   5   3   8      115.67      110.60      8.42 o 
   6   3   8        3.23        0.17      5.71 o 
  -6   4   8        3.88        3.95      2.67 o 
  -5   4   8       15.76       15.89      2.69 o 
  -4   4   8      232.11      213.52      8.03 o 
  -3   4   8       83.50       80.08      3.47 o 
  -2   4   8      223.96      245.78      4.21 o 
  -1   4   8       16.92        6.57      1.02 o 
   0   4   8     1062.16     1304.53     12.58 o 
   1   4   8      432.82      353.78      5.01 o 
   2   4   8       82.22       80.61      3.58 o 
   3   4   8        3.03        2.33      1.65 o 
   4   4   8        0.53        0.25      2.18 o 
   5   4   8      202.96      208.42     14.46 o 
   6   4   8        0.01       -4.07      4.73 o 
  -6   5   8       45.55       49.34      4.67 o 
  -5   5   8      386.68      421.98      8.74 o 
  -4   5   8      284.35      290.72      7.04 o 
  -3   5   8        6.13        3.66      1.63 o 
  -2   5   8        6.84       14.85      1.58 o 
  -1   5   8     1606.58     1412.98     13.42 o 
   0   5   8      206.40      224.72      3.47 o 
   1   5   8      421.84      521.56      6.68 o 
   2   5   8       78.05      106.53      3.81 o 
   3   5   8      198.22      225.71      5.87 o 
   4   5   8      175.98      174.10      9.28 o 
   5   5   8       25.21       15.28      4.47 o 
   6   5   8        4.33        1.34      5.01 o 
  -6   6   8        3.03        3.69      2.86 o 
  -5   6   8       32.02       24.64      3.92 o 
  -4   6   8       67.05       62.30      3.84 o 
  -3   6   8      132.32      120.60      4.27 o 
  -2   6   8      171.06      128.07      3.89 o 
  -1   6   8      363.67      369.42      5.25 o 
   0   6   8       91.30       83.11      2.40 o 
   1   6   8      241.52      263.64      4.95 o 
   2   6   8      411.88      381.74      8.68 o 
   3   6   8      214.26      216.95      5.99 o 
   4   6   8       44.11       44.98      4.12 o 
   5   6   8       17.30       16.74      4.49 o 
  -6   7   8       14.81        7.15      3.34 o 
  -5   7   8       47.48       51.16      4.02 o 
  -4   7   8      149.65      138.14      5.14 o 
  -3   7   8       13.33       20.10      2.27 o 
  -2   7   8       24.63       23.21      2.15 o 
  -1   7   8      196.45      169.37      3.79 o 
   0   7   8       30.63       16.34      1.41 o 
   1   7   8        5.03        0.94      1.30 o 
   2   7   8       10.57       11.22      1.87 o 
   3   7   8       18.79       13.96      2.34 o 
   4   7   8        3.17        4.56      2.61 o 
   5   7   8        5.24        6.24      4.00 o 
  -6   8   8       17.87       13.63      3.93 o 
  -5   8   8       18.48       14.44      2.92 o 
  -4   8   8      351.48      385.28      8.45 o 
  -3   8   8      229.42      245.21      6.03 o 
  -2   8   8       16.31       25.43      2.29 o 
  -1   8   8        0.26        1.65      1.20 o 
   0   8   8      144.08      117.48      3.10 o 
   1   8   8        8.27        4.69      1.73 o 
   2   8   8     1513.46     1529.67     18.63 o 
   3   8   8      682.27      710.34     12.01 o 
   4   8   8       31.56       33.64      4.00 o 
   5   8   8        2.57        0.95      3.37 o 
  -5   9   8        0.25       -0.38      2.71 o 
  -4   9   8       63.68       67.58      5.02 o 
  -3   9   8      232.23      262.19      7.74 o 
  -2   9   8      305.73      325.96      6.47 o 
  -1   9   8       68.64       68.72      3.09 o 
   0   9   8        0.01        0.08      1.68 o 
   1   9   8       19.41       19.06      2.42 o 
   2   9   8      206.37      218.21      6.62 o 
   3   9   8       98.40       99.72      5.57 o 
   4   9   8       17.36       13.57      3.42 o 
   5   9   8        4.45        9.22      4.09 o 
  -5  10   8        0.01       -0.39      2.70 o 
  -4  10   8       23.16       26.45      3.10 o 
  -3  10   8       64.99       56.28      3.60 o 
  -2  10   8        6.52       10.43      2.06 o 
  -1  10   8       26.12       25.03      2.36 o 
   0  10   8       81.77       76.47      6.05 o 
   1  10   8       86.74       76.02      4.29 o 
   2  10   8        0.60       -1.06      2.06 o 
   3  10   8        0.47        0.87      2.31 o 
   4  10   8        2.60        4.71      3.13 o 
  -5  11   8        0.00        0.13      2.99 o 
  -4  11   8        3.46        4.52      2.68 o 
  -3  11   8        1.04       -0.02      2.18 o 
  -2  11   8        6.28        1.78      1.93 o 
  -1  11   8        9.56        7.97      2.20 o 
   0  11   8       33.16       35.39      3.57 o 
   1  11   8       52.36       41.65      4.45 o 
   2  11   8        7.36        4.18      2.32 o 
   3  11   8        0.01        0.03      2.47 o 
   4  11   8        0.25        2.98      3.31 o 
  -4  12   8       50.16       44.57      5.50 o 
  -3  12   8       13.53       12.62      2.78 o 
  -2  12   8       42.67       40.63      4.12 o 
  -1  12   8        0.52        1.28      2.28 o 
   0  12   8       23.10       14.77      3.68 o 
   1  12   8      158.50      157.03      6.23 o 
   2  12   8        1.59        0.92      2.41 o 
   3  12   8       73.28       65.80      5.43 o 
   4  12   8        7.29        2.61      3.58 o 
  -4  13   8       22.89       25.48      3.98 o 
  -3  13   8        6.48       10.24      2.95 o 
  -2  13   8        4.79        4.08      2.72 o 
  -1  13   8        9.02       14.02      3.57 o 
   0  13   8       28.18       20.16      4.89 o 
   1  13   8        2.61        0.03      2.84 o 
   2  13   8        4.16        2.07      2.77 o 
   3  13   8        6.03        1.53      3.17 o 
  -3  14   8        0.05       -1.04      3.16 o 
  -2  14   8        3.63        4.00      3.04 o 
  -1  14   8        7.90       11.40      3.80 o 
   0  14   8       38.55       51.34      6.04 o 
   1  14   8       48.65       43.84      6.24 o 
   2  14   8      105.08      118.64      7.23 o 
   3  14   8        4.03        9.82      3.92 o 
  -3  15   8       22.45       21.66      4.90 o 
  -2  15   8        4.58       -0.97      3.29 o 
  -1  15   8        2.17       -3.13      3.31 o 
   0  15   8       12.06       10.38      4.99 o 
   1  15   8       11.65       13.28      5.10 o 
   2  15   8       25.22       20.69      5.28 o 
  -1  16   8       17.32       26.70      6.21 o 
   0  16   8       28.67       30.51      6.57 o 
   1  16   8       54.51       62.92      8.49 o 
  -6   1   9        2.76        3.25      2.78 o 
  -5   1   9      125.01      124.83      5.35 o 
  -4   1   9        4.56        3.53      1.68 o 
  -3   1   9        0.53        0.51      1.22 o 
  -2   1   9      307.71      288.61      5.10 o 
  -1   1   9      341.92      402.25      6.37 o 
   0   1   9      329.81      487.18      6.32 o 
   1   1   9       23.37       24.60      1.86 o 
   2   1   9       33.85       46.05      2.40 o 
   3   1   9       65.05       80.84      5.08 o 
   4   1   9       58.92       55.37      5.91 o 
   5   1   9       30.17       27.83      5.34 o 
   6   1   9       52.16       54.89      7.65 o 
  -6   2   9       18.59       16.94      3.26 o 
  -5   2   9       74.13       74.20      3.98 o 
  -4   2   9        7.43       14.07      2.83 o 
  -3   2   9        0.13       -0.54      1.20 o 
  -2   2   9      227.78      235.70      4.24 o 
  -1   2   9       20.51       37.93      1.81 o 
   0   2   9      176.11      183.59      3.46 o 
   1   2   9      252.67      249.52      4.79 o 
   2   2   9      107.77      101.80      3.74 o 
   3   2   9      232.84      178.73      6.05 o 
   4   2   9        8.85       12.84      3.55 o 
   5   2   9        0.74        7.38      4.38 o 
   6   2   9        4.12       -5.05      5.05 o 
  -6   3   9      163.73      169.37      6.39 o 
  -5   3   9       13.34        6.51      2.23 o 
  -4   3   9       77.59       72.82      3.82 o 
  -3   3   9       38.48       26.67      2.31 o 
  -2   3   9        3.25        9.22      1.37 o 
  -1   3   9      169.68      181.53      4.06 o 
   0   3   9        6.95        2.83      1.07 o 
   1   3   9      183.75      122.05      3.19 o 
   2   3   9        0.57        4.45      1.65 o 
   3   3   9       17.22       17.20      2.41 o 
   4   3   9       26.82       21.18      3.78 o 
   5   3   9       16.44       11.08      8.12 o 
   6   3   9        2.37       -0.97      5.68 o 
  -6   4   9       15.83       10.93      3.16 o 
  -5   4   9        4.70        3.90      2.23 o 
  -4   4   9      419.23      422.78      8.14 o 
  -3   4   9        5.61        1.39      1.53 o 
  -2   4   9       99.18       95.88      3.66 o 
  -1   4   9      534.35      618.47      7.36 o 
   0   4   9      865.44      964.00     10.35 o 
   1   4   9      372.27      354.58      5.19 o 
   2   4   9        5.54        7.41      1.84 o 
   3   4   9      188.42      217.86      8.21 o 
   4   4   9       92.89       98.06      5.79 o 
   5   4   9        0.52        0.70      5.31 o 
  -6   5   9        2.68        0.24      2.68 o 
  -5   5   9       31.17       22.60      3.90 o 
  -4   5   9        5.77        8.76      2.66 o 
  -3   5   9       11.34        9.55      1.86 o 
  -2   5   9        1.12        0.76      1.18 o 
  -1   5   9       43.41       80.34      2.27 o 
   0   5   9      104.34      147.78      3.24 o 
   1   5   9      583.97      577.43      8.59 o 
   2   5   9        1.73        2.45      1.85 o 
   3   5   9      264.41      285.78      6.65 o 
   4   5   9        0.89        0.58      2.33 o 
   5   5   9       34.44       20.12      4.88 o 
  -6   6   9        2.68       -0.79      2.83 o 
  -5   6   9       60.59       55.29      4.15 o 
  -4   6   9       39.17       41.03      3.19 o 
  -3   6   9        1.97        2.02      1.67 o 
  -2   6   9       70.42       57.83      2.94 o 
  -1   6   9      555.39      545.69      7.36 o 
   0   6   9      123.46      154.53      3.64 o 
   1   6   9       37.52       53.97      3.44 o 
   2   6   9      281.69      293.78      7.41 o 
   3   6   9      262.45      247.11      7.37 o 
   4   6   9        7.04        8.22      3.09 o 
   5   6   9       32.29       36.56      5.45 o 
  -6   7   9        0.83       -1.13      3.01 o 
  -5   7   9       60.51       61.56      4.45 o 
  -4   7   9      558.45      547.73     11.58 o 
  -3   7   9      294.30      307.35      8.28 o 
  -2   7   9        1.11        4.93      1.53 o 
  -1   7   9      177.20      161.63      3.83 o 
   0   7   9      233.58      260.83      4.44 o 
   1   7   9       79.74       67.69      3.85 o 
   2   7   9     1405.76     1323.23     16.60 o 
   3   7   9       25.17       19.71      3.05 o 
   4   7   9        2.77        3.97      2.89 o 
   5   7   9        1.62        1.11      3.81 o 
  -5   8   9        0.55        1.27      2.49 o 
  -4   8   9      208.28      220.95      6.71 o 
  -3   8   9       44.65       58.23      3.48 o 
  -2   8   9      261.82      238.59      6.13 o 
  -1   8   9      123.44      140.76      3.74 o 
   0   8   9        7.98        1.50      1.57 o 
   1   8   9        5.54        5.11      1.90 o 
   2   8   9      181.86      202.75      7.52 o 
   3   8   9        5.53        5.24      2.15 o 
   4   8   9        0.34       -0.86      2.58 o 
   5   8   9        0.05       -3.29      3.29 o 
  -5   9   9       13.93       11.56      3.63 o 
  -4   9   9      176.16      178.67      6.28 o 
  -3   9   9      168.41      168.54      5.43 o 
  -2   9   9       26.41       18.97      2.43 o 
  -1   9   9      146.20      153.64      4.32 o 
   0   9   9       90.41      100.45      4.13 o 
   1   9   9       90.59      102.57      4.78 o 
   2   9   9       94.81       96.26      4.15 o 
   3   9   9      117.94       93.20      5.48 o 
   4   9   9        4.41        0.17      2.81 o 
   5   9   9        0.92        0.24      3.68 o 
  -5  10   9        5.68        4.98      3.20 o 
  -4  10   9       61.51       61.29      4.18 o 
  -3  10   9      487.02      494.17     10.23 o 
  -2  10   9       19.66       21.65      2.90 o 
  -1  10   9       15.99       19.56      2.14 o 
   0  10   9      237.79      220.25      8.22 o 
   1  10   9       35.24       28.97      3.14 o 
   2  10   9        0.28       -1.17      1.90 o 
   3  10   9        7.07        7.18      2.60 o 
   4  10   9       24.53       21.59      3.79 o 
  -5  11   9       10.47       13.09      3.49 o 
  -4  11   9        1.40        2.68      2.58 o 
  -3  11   9        1.66        1.71      2.14 o 
  -2  11   9       12.78        9.78      2.13 o 
  -1  11   9        0.46       -0.69      1.94 o 
   0  11   9       19.04       23.09      3.21 o 
   1  11   9      166.64      166.76     11.25 o 
   2  11   9        1.34        1.85      2.34 o 
   3  11   9      120.68      128.25      7.20 o 
   4  11   9        0.68       -0.29      3.73 o 
  -4  12   9        1.17        2.86      2.87 o 
  -3  12   9       26.47       19.60      2.91 o 
  -2  12   9        7.88        1.81      2.38 o 
  -1  12   9       98.78      104.29      6.04 o 
   0  12   9        0.07        3.96      2.71 o 
   1  12   9        2.85       -2.30      2.30 o 
   2  12   9       32.66       34.11      3.84 o 
   3  12   9       19.35       15.69      3.78 o 
   4  12   9        0.31       -3.47      3.47 o 
  -4  13   9        0.21       -2.81      2.88 o 
  -3  13   9        0.07        2.13      2.71 o 
  -2  13   9        3.90        3.93      3.00 o 
  -1  13   9       32.51       26.54      5.02 o 
   0  13   9        7.24       10.56      3.95 o 
   1  13   9       17.90       12.69      4.82 o 
   2  13   9       84.36       79.52      5.88 o 
   3  13   9       10.50       11.17      3.84 o 
  -3  14   9       40.66       38.14      4.88 o 
  -2  14   9       31.29       35.35      4.64 o 
  -1  14   9        9.65        3.51      3.56 o 
   0  14   9       19.52       23.79      4.90 o 
   1  14   9        0.09        0.01      4.05 o 
   2  14   9       12.35       11.91      3.91 o 
  -2  15   9        1.82        4.22      4.48 o 
  -1  15   9        2.05        1.01      3.50 o 
   0  15   9       26.64       23.64      5.91 o 
   1  15   9        0.86       -3.19      5.44 o 
   2  15   9       33.11       30.68      5.84 o 
  -1  16   9        0.36       -0.34      4.30 o 
   0  16   9        0.00        5.64      4.91 o 
  -6   0  10       30.76       35.47      5.59 o 
  -5   0  10      357.39      417.13     25.68 o 
  -4   0  10      149.84      160.82      6.74 o 
  -3   0  10       58.74       49.72      4.07 o 
  -2   0  10      505.26      342.16      7.80 o 
  -1   0  10        2.27        1.87      1.48 o 
   0   0  10     1143.36     1132.30     16.75 o 
   1   0  10      219.90      248.58      7.18 o 
   2   0  10        1.83        0.02      2.43 o 
   3   0  10       44.39       35.64     11.05 o 
   4   0  10        4.58        2.58      6.57 o 
   5   0  10       18.93       16.31      7.34 o 
  -6   1  10        3.24        2.33      2.63 o 
  -5   1  10        0.04       -0.80      2.13 o 
  -4   1  10        0.02        1.91      1.71 o 
  -3   1  10      412.35      380.56      6.43 o 
  -2   1  10      194.10      197.77      4.90 o 
  -1   1  10       12.70       13.23      1.35 o 
   0   1  10      151.99      165.80      3.77 o 
   1   1  10     1837.36     1926.71     20.13 o 
   2   1  10      584.32      610.06     10.00 o 
   3   1  10      336.75      298.81      9.17 o 
   4   1  10      275.17      270.72     14.61 o 
   5   1  10       22.38       15.78      4.91 o 
  -6   2  10       12.59       10.80      3.24 o 
  -5   2  10        2.89       -0.18      2.05 o 
  -4   2  10       79.52      103.62      5.43 o 
  -3   2  10       85.92       91.23      3.47 o 
  -2   2  10       64.13       64.77      2.65 o 
  -1   2  10      119.97      132.87      3.42 o 
   0   2  10        2.11        4.93      1.16 o 
   1   2  10      434.13      351.96      5.91 o 
   2   2  10      173.24      160.11      4.97 o 
   3   2  10        2.23       -0.17      2.33 o 
   4   2  10        4.07        3.64      3.59 o 
   5   2  10        1.35       -1.10      4.11 o 
  -6   3  10       21.93       17.25      3.21 o 
  -5   3  10        5.31        0.32      2.07 o 
  -4   3  10       23.53       14.04      2.47 o 
  -3   3  10       54.62       63.68      3.36 o 
  -2   3  10       39.49       48.04      2.77 o 
  -1   3  10     3155.42     2971.06     29.14 o 
   0   3  10     1252.77     1256.03     13.54 o 
   1   3  10      340.38      306.67      5.43 o 
   2   3  10      155.79      178.98      6.75 o 
   3   3  10      115.55      122.36      5.51 o 
   4   3  10      353.94      357.17     17.17 o 
   5   3  10        0.40        4.04      4.54 o 
  -6   4  10        7.69        2.90      2.93 o 
  -5   4  10       13.85       11.33      2.82 o 
  -4   4  10        3.82        3.49      1.95 o 
  -3   4  10       77.62       75.20      3.59 o 
  -2   4  10      116.71      120.23      3.66 o 
  -1   4  10       85.18       77.78      3.09 o 
   0   4  10       23.73       33.80      1.81 o 
   1   4  10        8.79        5.95      1.27 o 
   2   4  10        0.00       -1.02      1.59 o 
   3   4  10      163.38      169.61      6.50 o 
   4   4  10       57.24       61.64      5.63 o 
   5   4  10        1.73        0.21      5.13 o 
  -6   5  10       47.17       59.39      4.74 o 
  -5   5  10        3.53        2.16      2.41 o 
  -4   5  10       81.73       73.24      4.01 o 
  -3   5  10      270.26      282.90      6.49 o 
  -2   5  10       83.58       79.95      3.28 o 
  -1   5  10      915.21      869.99      9.77 o 
   0   5  10       26.44       38.27      1.94 o 
   1   5  10      374.48      402.24      9.34 o 
   2   5  10        0.25        2.29      1.85 o 
   3   5  10      743.31      724.30     14.07 o 
   4   5  10       10.29       23.70      4.30 o 
   5   5  10       90.25       87.48      8.49 o 
  -6   6  10        0.15        0.96      2.92 o 
  -5   6  10        5.47        3.43      2.56 o 
  -4   6  10       21.90       20.95      2.72 o 
  -3   6  10        7.77        4.13      1.84 o 
  -2   6  10       51.79       65.98      3.80 o 
  -1   6  10      354.51      436.77      6.50 o 
   0   6  10       35.33       39.46      1.92 o 
   1   6  10       87.45      103.31      4.24 o 
   2   6  10      322.25      317.60      7.12 o 
   3   6  10       40.24       42.23      3.66 o 
   4   6  10        1.24        4.17      2.74 o 
   5   6  10        0.38       -0.05      4.29 o 
  -6   7  10        0.57        1.62      2.92 o 
  -5   7  10        3.72        1.18      2.46 o 
  -4   7  10       32.87       29.21      3.02 o 
  -3   7  10      161.64      153.85      5.10 o 
  -2   7  10       22.16       16.85      2.09 o 
  -1   7  10        2.56        4.89      1.42 o 
   0   7  10        1.35        1.65      1.40 o 
   1   7  10      422.22      397.33      9.43 o 
   2   7  10      149.01      122.82      4.87 o 
   3   7  10       82.75       89.37      4.46 o 
   4   7  10      164.04      191.71      8.36 o 
   5   7  10        3.34       -1.03      4.15 o 
  -5   8  10       15.58       12.86      3.02 o 
  -4   8  10       89.93      101.64      5.33 o 
  -3   8  10      320.96      322.12      7.11 o 
  -2   8  10      104.54      118.46      4.27 o 
  -1   8  10       22.62       33.37      2.36 o 
   0   8  10        7.83        7.16      2.66 o 
   1   8  10      481.60      470.87      8.98 o 
   2   8  10        2.76        4.16      2.05 o 
   3   8  10      151.28      171.67      5.64 o 
   4   8  10       35.46       31.22      4.50 o 
   5   8  10        1.27       -2.03      3.99 o 
  -5   9  10       17.05       16.31      3.29 o 
  -4   9  10      131.04      134.32      6.09 o 
  -3   9  10      112.94      103.55      4.55 o 
  -2   9  10       29.59       38.26      2.82 o 
  -1   9  10       63.87       73.39      3.91 o 
   0   9  10      138.24      138.22      4.87 o 
   1   9  10        6.96        7.04      2.26 o 
   2   9  10        5.32        3.82      2.02 o 
   3   9  10       22.01       23.32      3.40 o 
   4   9  10       29.40       32.87      4.81 o 
  -5  10  10        2.64        4.15      3.01 o 
  -4  10  10        4.62        3.83      2.52 o 
  -3  10  10       36.58       36.04      3.35 o 
  -2  10  10       24.37       17.43      2.59 o 
  -1  10  10       29.67       26.62      2.67 o 
   0  10  10      212.95      213.66      7.59 o 
   1  10  10       61.98       61.09      4.18 o 
   2  10  10      138.96      140.07      5.68 o 
   3  10  10       40.25       33.17      4.04 o 
   4  10  10        3.61        1.13      3.23 o 
  -4  11  10       26.17       26.92      3.50 o 
  -3  11  10       58.92       64.09      5.00 o 
  -2  11  10       17.89       19.61      3.54 o 
  -1  11  10       32.27       32.72      3.55 o 
   0  11  10       17.68       16.27      3.54 o 
   1  11  10        0.64        0.65      2.47 o 
   2  11  10       20.34       15.65      3.35 o 
   3  11  10      101.95       86.29      6.17 o 
   4  11  10        0.19       -0.54      3.39 o 
  -4  12  10        1.98        3.31      2.65 o 
  -3  12  10       14.57       19.68      2.96 o 
  -2  12  10       26.20       25.99      3.52 o 
  -1  12  10      111.91      123.50     10.81 o 
   0  12  10       27.47       18.65      4.12 o 
   1  12  10       19.86       18.32      3.79 o 
   2  12  10      101.43      106.98      6.53 o 
   3  12  10        9.75       15.94      3.82 o 
  -3  13  10       10.54        9.37      2.93 o 
  -2  13  10        4.86        5.76      3.19 o 
  -1  13  10        3.71        4.16      3.21 o 
   0  13  10        1.70       -2.06      3.66 o 
   1  13  10        4.38        4.98      3.87 o 
   2  13  10        0.09        0.46      2.94 o 
   3  13  10        9.31        8.28      3.85 o 
  -3  14  10       12.71        9.83      4.50 o 
  -2  14  10        3.10        3.76      3.75 o 
  -1  14  10        0.07       -3.22      3.22 o 
   0  14  10       28.20       26.48      5.00 o 
   1  14  10        0.01        3.05      4.46 o 
   2  14  10       25.84       27.90      4.81 o 
  -2  15  10        0.52        3.14      4.07 o 
  -1  15  10        0.00        2.68      4.56 o 
   0  15  10       29.66       18.32      5.80 o 
   1  15  10        2.72        3.18      4.87 o 
  -6   1  11        5.60        2.77      2.78 o 
  -5   1  11       26.91       22.33      3.56 o 
  -4   1  11       15.41       18.61      2.33 o 
  -3   1  11       27.04       29.48      2.79 o 
  -2   1  11       69.33       49.96      2.48 o 
  -1   1  11      119.83      127.00      3.61 o 
   0   1  11      274.04      331.92      6.00 o 
   1   1  11      596.54      683.92      8.94 o 
   2   1  11      111.73      118.55      4.82 o 
   3   1  11        7.19       11.38      3.15 o 
   4   1  11        0.18        0.17      3.82 o 
   5   1  11        2.16       -2.90      4.16 o 
  -6   2  11       23.92       31.45      3.80 o 
  -5   2  11        7.49        5.14      2.52 o 
  -4   2  11        0.44       -0.65      1.98 o 
  -3   2  11       14.99       11.64      1.92 o 
  -2   2  11       73.92       80.49      3.00 o 
  -1   2  11       81.98       89.11      2.89 o 
   0   2  11        9.17        3.95      1.22 o 
   1   2  11        9.23       16.79      1.72 o 
   2   2  11        1.55       -1.52      1.52 o 
   3   2  11       30.38       34.97      4.10 o 
   4   2  11       73.68       68.25      6.77 o 
   5   2  11        1.32        0.27      4.37 o 
  -6   3  11        0.70       -0.87      2.82 o 
  -5   3  11        6.67        1.63      2.30 o 
  -4   3  11        1.26        3.98      2.09 o 
  -3   3  11       50.82       54.00      4.42 o 
  -2   3  11      679.94      759.19     13.96 o 
  -1   3  11      446.01      476.40      6.93 o 
   0   3  11      318.56      287.25      4.91 o 
   1   3  11        0.69       -0.66      1.21 o 
   2   3  11       39.73       36.34      2.97 o 
   3   3  11        1.03        0.80      2.73 o 
   4   3  11      203.96      229.93      9.46 o 
   5   3  11       12.33       16.20      5.28 o 
  -6   4  11        2.32        5.22      3.06 o 
  -5   4  11       21.35       18.48      2.87 o 
  -4   4  11        4.35        4.49      2.12 o 
  -3   4  11      134.62      129.11      4.58 o 
  -2   4  11       51.32       47.80      2.75 o 
  -1   4  11        0.02        1.05      1.11 o 
   0   4  11       44.63       51.03      2.31 o 
   1   4  11        9.90        9.51      1.87 o 
   2   4  11       17.17        4.34      2.21 o 
   3   4  11       37.99       34.38      3.73 o 
   4   4  11       25.23       25.22      5.22 o 
   5   4  11        9.48        7.02      4.86 o 
  -6   5  11        5.79        5.15      3.23 o 
  -5   5  11        4.36        2.14      2.54 o 
  -4   5  11       45.78       44.54      3.35 o 
  -3   5  11       31.91       41.95      3.05 o 
  -2   5  11      335.60      289.43      5.49 o 
  -1   5  11      217.95      215.54      4.81 o 
   0   5  11      123.23      123.00      3.89 o 
   1   5  11        0.36        1.64      1.59 o 
   2   5  11       96.57      102.52      5.17 o 
   3   5  11      610.10      625.24     14.82 o 
   4   5  11        1.17        2.90      3.35 o 
   5   5  11        0.76        1.89      5.42 o 
  -6   6  11       48.51       49.41      4.56 o 
  -5   6  11       47.35       47.53      4.03 o 
  -4   6  11        7.59        8.34      2.40 o 
  -3   6  11      221.84      228.40      8.29 o 
  -2   6  11      178.69      150.58      4.57 o 
  -1   6  11       55.04       60.24      3.23 o 
   0   6  11      108.01      121.05      5.60 o 
   1   6  11      288.56      341.00     10.94 o 
   2   6  11        0.01        2.29      2.00 o 
   3   6  11       79.67       88.97      5.79 o 
   4   6  11        0.23        3.85      3.70 o 
   5   6  11        4.73        1.77      4.80 o 
  -5   7  11       11.53       10.92      3.04 o 
  -4   7  11       84.57       76.85      4.44 o 
  -3   7  11     2012.74     1988.53     24.15 o 
  -2   7  11       46.56       58.82      3.96 o 
  -1   7  11      356.00      394.16      6.36 o 
   0   7  11       56.12       59.64      3.36 o 
   1   7  11       58.49       54.67      3.88 o 
   2   7  11      250.33      242.00      6.64 o 
   3   7  11       66.43       72.44      4.72 o 
   4   7  11        0.50       -1.51      3.47 o 
   5   7  11        0.28        3.36      5.00 o 
  -5   8  11        2.23        4.35      2.81 o 
  -4   8  11      422.05      457.31     10.15 o 
  -3   8  11        0.75        2.93      2.06 o 
  -2   8  11        8.26        7.51      1.95 o 
  -1   8  11        0.02        0.55      1.47 o 
   0   8  11      202.47      181.93      5.61 o 
   1   8  11      159.06      160.43      5.43 o 
   2   8  11      363.98      353.57      8.11 o 
   3   8  11       39.12       38.00      4.51 o 
   4   8  11       24.01       21.68      4.62 o 
  -5   9  11        9.56        7.34      3.04 o 
  -4   9  11      180.74      181.26      6.57 o 
  -3   9  11        2.43       -0.12      2.11 o 
  -2   9  11      598.15      587.93     11.48 o 
  -1   9  11       80.32       86.95      4.12 o 
   0   9  11       54.56       55.57      4.19 o 
   1   9  11        0.22       -0.79      2.07 o 
   2   9  11        0.12       -1.15      2.05 o 
   3   9  11        2.10        4.07      2.69 o 
   4   9  11        0.81        2.60      3.53 o 
  -5  10  11        0.54        3.55      3.04 o 
  -4  10  11       58.47       62.54      4.41 o 
  -3  10  11       80.91       92.10      7.38 o 
  -2  10  11        1.20        3.77      2.08 o 
  -1  10  11        3.36        1.84      2.29 o 
   0  10  11        5.96        5.30      2.59 o 
   1  10  11       22.83       13.33      2.94 o 
   2  10  11       10.28        5.56      2.93 o 
   3  10  11       83.87       82.46      5.63 o 
   4  10  11        6.51        8.02      3.82 o 
  -4  11  11       65.26       65.20      6.11 o 
  -3  11  11        0.00       -2.20      2.20 o 
  -2  11  11       70.04       56.57      3.96 o 
  -1  11  11        2.51        2.22      2.67 o 
   0  11  11       89.52       80.12      5.91 o 
   1  11  11        6.15        5.32      3.00 o 
   2  11  11       11.04       12.05      3.51 o 
   3  11  11        8.63        3.79      3.42 o 
  -4  12  11        2.69       -0.64      2.75 o 
  -3  12  11       19.02       19.54      3.58 o 
  -2  12  11        0.78        3.79      2.59 o 
  -1  12  11        1.53        2.42      3.07 o 
   0  12  11       39.98       31.58      4.95 o 
   1  12  11        4.51        1.31      2.84 o 
   2  12  11        7.65        8.26      3.78 o 
   3  12  11        0.36        1.42      3.37 o 
  -3  13  11       46.43       47.95      4.48 o 
  -2  13  11        0.85       -2.91      2.97 o 
  -1  13  11       31.01       23.41      5.04 o 
   0  13  11        4.20        5.63      5.31 o 
   1  13  11        5.69        5.13      3.76 o 
   2  13  11       22.42       21.91      4.31 o 
  -2  14  11        1.50        1.12      3.68 o 
  -1  14  11        0.01       -0.79      3.72 o 
   0  14  11        6.26        7.05      4.68 o 
   1  14  11        0.71       -1.67      4.45 o 
   2  14  11       30.71       39.76      6.03 o 
  -1  15  11       23.59       24.42      5.69 o 
   0  15  11       16.75       22.58      6.32 o 
  -6   0  12       24.87       16.34      5.40 o 
  -5   0  12      108.00       91.02      9.40 o 
  -4   0  12       69.67       76.07      6.37 o 
  -3   0  12       10.56        6.65      2.30 o 
  -2   0  12       71.76       86.63      4.82 o 
  -1   0  12        1.65        2.02      1.71 o 
   0   0  12       65.98      102.12      4.15 o 
   1   0  12      503.32      517.81     10.72 o 
   2   0  12       86.60       91.68     12.05 o 
   3   0  12       35.67       37.89      7.67 o 
   4   0  12       38.87       62.31      9.29 o 
   5   0  12        5.42       -5.90      5.90 o 
  -6   1  12       19.22       15.69      3.71 o 
  -5   1  12        2.59        1.98      2.55 o 
  -4   1  12      195.28      199.23      5.72 o 
  -3   1  12       20.91       24.08      2.28 o 
  -2   1  12       95.82       89.03      3.60 o 
  -1   1  12       30.64       34.91      2.49 o 
   0   1  12      170.71      175.29      3.90 o 
   1   1  12        3.19        1.32      1.33 o 
   2   1  12       15.11       15.07      2.41 o 
   3   1  12      333.72      339.01     18.28 o 
   4   1  12       33.47       26.68      7.40 o 
   5   1  12       23.14       22.46      5.71 o 
  -6   2  12        7.92        5.81      3.17 o 
  -5   2  12       24.27       22.80      3.14 o 
  -4   2  12       74.72       66.81      4.20 o 
  -3   2  12       12.23        8.16      1.84 o 
  -2   2  12      292.30      309.90      6.05 o 
  -1   2  12       22.84       12.85      1.55 o 
   0   2  12       97.43      123.11      3.39 o 
   1   2  12       26.07       34.20      2.90 o 
   2   2  12       48.62       54.06      3.79 o 
   3   2  12        2.44        5.47      3.03 o 
   4   2  12       38.55       29.60      5.57 o 
   5   2  12       10.24        5.56      5.72 o 
  -6   3  12       29.67       34.68      4.46 o 
  -5   3  12      132.84      119.36      6.26 o 
  -4   3  12       26.15       19.39      2.89 o 
  -3   3  12        2.23        1.80      1.70 o 
  -2   3  12      129.71      126.14      4.14 o 
  -1   3  12      173.87      153.82      3.89 o 
   0   3  12       35.40       30.51      1.98 o 
   1   3  12       29.46       20.91      2.04 o 
   2   3  12       59.46       59.94      3.69 o 
   3   3  12      107.80      106.59      7.09 o 
   4   3  12      135.67      134.99      9.35 o 
   5   3  12       22.95       10.29      5.25 o 
  -6   4  12        3.07        4.36      3.07 o 
  -5   4  12       34.32       37.69      3.73 o 
  -4   4  12       15.43       11.76      2.39 o 
  -3   4  12       51.44       56.31      3.49 o 
  -2   4  12       34.00       25.74      2.54 o 
  -1   4  12      270.00      347.71      5.87 o 
   0   4  12       39.43       27.82      2.56 o 
   1   4  12       89.69       80.09      4.03 o 
   2   4  12       45.66       52.88      3.71 o 
   3   4  12       92.85       77.69      7.28 o 
   4   4  12        7.41        9.39      3.72 o 
   5   4  12       36.22       39.51      6.69 o 
  -6   5  12       20.80       10.57      3.57 o 
  -5   5  12       24.59       21.71      3.33 o 
  -4   5  12        3.99        3.57      2.18 o 
  -3   5  12      279.83      300.71      7.41 o 
  -2   5  12     1675.32     1687.22     18.29 o 
  -1   5  12        9.14       20.58      1.89 o 
   0   5  12       76.80       66.86      2.93 o 
   1   5  12        9.37       11.31      2.06 o 
   2   5  12        0.18        4.07      2.15 o 
   3   5  12        2.20        1.13      2.71 o 
   4   5  12      314.29      333.39     11.65 o 
   5   5  12        0.08        2.99      6.05 o 
  -5   6  12        1.79        1.90      2.62 o 
  -4   6  12       53.35       52.30      4.52 o 
  -3   6  12        1.06       -0.80      1.93 o 
  -2   6  12       80.62       77.54      3.64 o 
  -1   6  12        1.33        1.83      1.46 o 
   0   6  12       14.94       12.76      2.04 o 
   1   6  12      301.29      294.20      6.84 o 
   2   6  12       49.44       50.20      4.08 o 
   3   6  12        0.48        1.13      2.67 o 
   4   6  12       40.10       45.21      5.41 o 
   5   6  12        0.37        1.99      6.06 o 
  -5   7  12        0.16       -1.52      2.61 o 
  -4   7  12       18.20       11.60      2.78 o 
  -3   7  12      167.70      141.86      5.26 o 
  -2   7  12       44.97       50.14      3.19 o 
  -1   7  12      422.14      414.32      6.74 o 
   0   7  12       10.23        1.77      2.04 o 
   1   7  12        2.00        1.96      2.00 o 
   2   7  12       87.67       88.44      5.78 o 
   3   7  12        9.04       14.92      3.11 o 
   4   7  12        1.02        1.96      4.21 o 
  -5   8  12        0.59        1.09      2.74 o 
  -4   8  12       27.82       31.63      3.50 o 
  -3   8  12       79.60       79.30      4.30 o 
  -2   8  12        4.05       -0.01      1.79 o 
  -1   8  12       11.20        7.24      2.07 o 
   0   8  12       20.23       18.92      2.99 o 
   1   8  12        7.15        6.30      2.14 o 
   2   8  12      217.98      201.50      8.08 o 
   3   8  12        1.57        1.36      2.74 o 
   4   8  12       10.37        4.04      3.98 o 
  -5   9  12       53.48       60.86      4.81 o 
  -4   9  12        1.68        2.34      2.43 o 
  -3   9  12        4.61        8.02      2.48 o 
  -2   9  12        9.13        9.95      2.56 o 
  -1   9  12      108.28      104.10      5.38 o 
   0   9  12      176.41      178.49      6.94 o 
   1   9  12       15.90       13.84      2.87 o 
   2   9  12       43.06       42.24      4.66 o 
   3   9  12       12.67        8.53      3.74 o 
   4   9  12        7.13        8.92      4.39 o 
  -4  10  12       16.41        9.49      3.09 o 
  -3  10  12       88.49       91.33      4.80 o 
  -2  10  12        5.12        7.04      2.28 o 
  -1  10  12        7.49        4.54      3.28 o 
   0  10  12        3.38        3.87      2.89 o 
   1  10  12       66.36       75.09      5.28 o 
   2  10  12       10.33        5.03      2.98 o 
   3  10  12       29.46       22.85      4.22 o 
   4  10  12       31.75       24.90      6.76 o 
  -4  11  12        0.01       -0.94      2.72 o 
  -3  11  12        4.87        7.12      2.68 o 
  -2  11  12       36.28       24.75      4.05 o 
  -1  11  12       29.31       27.82      3.93 o 
   0  11  12        2.22        0.26      3.19 o 
   1  11  12       22.71       25.75      4.11 o 
   2  11  12        0.15        1.22      3.30 o 
   3  11  12        0.00       -2.33      3.55 o 
  -3  12  12       90.21       99.03      6.85 o 
  -2  12  12        8.61        3.19      3.19 o 
  -1  12  12       10.95        7.26      4.17 o 
   0  12  12        2.37       10.27      4.10 o 
   1  12  12        1.34       -0.38      2.99 o 
   2  12  12        4.39        5.00      3.74 o 
   3  12  12        0.12       -3.71      3.71 o 
  -3  13  12        1.68        8.28      3.33 o 
  -2  13  12       12.21        7.85      3.45 o 
  -1  13  12        0.01        2.83      4.13 o 
   0  13  12        2.10        4.50      5.74 o 
   1  13  12        0.03       -1.59      3.54 o 
   2  13  12        4.92       10.08      4.16 o 
  -2  14  12        0.59       -1.44      3.82 o 
  -1  14  12        8.53        7.36      4.50 o 
   0  14  12        0.05       -2.01      4.29 o 
   1  14  12        0.14       -1.79      3.87 o 
  -6   1  13        3.24        5.92      3.42 o 
  -5   1  13       20.38       14.12      3.20 o 
  -4   1  13        0.41       -1.04      2.14 o 
  -3   1  13        3.44        4.07      1.79 o 
  -2   1  13       12.35       14.94      2.00 o 
  -1   1  13        0.84        4.88      1.44 o 
   0   1  13       90.68      108.56      3.13 o 
   1   1  13        6.68       10.87      1.89 o 
   2   1  13       98.07       87.36      5.36 o 
   3   1  13       18.39       22.62      8.21 o 
   4   1  13      119.72      121.65     10.41 o 
   5   1  13        4.42        4.98      8.42 o 
  -6   2  13        3.15       -1.29      3.06 o 
  -5   2  13       60.08       53.75      4.69 o 
  -4   2  13        2.50       -0.74      2.26 o 
  -3   2  13      133.49      129.76      5.62 o 
  -2   2  13      422.18      412.47      7.35 o 
  -1   2  13       21.81       23.39      1.90 o 
   0   2  13      176.33      208.94      5.26 o 
   1   2  13      152.88      194.29      5.13 o 
   2   2  13        2.15       -0.31      2.26 o 
   3   2  13      444.85      452.61     12.39 o 
   4   2  13        0.03        2.57      4.54 o 
   5   2  13        0.07        4.02      5.03 o 
  -6   3  13       16.38       19.09      3.95 o 
  -5   3  13       15.89       14.62      3.14 o 
  -4   3  13       29.60       30.14      3.96 o 
  -3   3  13       46.77       45.23      3.28 o 
  -2   3  13        7.60        6.08      2.08 o 
  -1   3  13       17.27       25.76      2.01 o 
   0   3  13      149.39      150.11      4.08 o 
   1   3  13       49.30       59.30      4.20 o 
   2   3  13       54.89       50.99      3.96 o 
   3   3  13        0.23        1.51      2.95 o 
   4   3  13       27.18       30.42      5.62 o 
   5   3  13        0.78        5.32      5.18 o 
  -5   4  13        5.54        6.12      2.77 o 
  -4   4  13       14.11       18.72      2.71 o 
  -3   4  13        9.87        9.80      2.28 o 
  -2   4  13      692.84      692.36     10.55 o 
  -1   4  13      453.22      442.68      7.50 o 
   0   4  13      263.54      247.68      6.90 o 
   1   4  13       17.79       12.40      2.23 o 
   2   4  13       15.88       15.25      2.65 o 
   3   4  13       11.87       12.36      3.60 o 
   4   4  13      158.69      154.96     10.02 o 
   5   4  13        1.16       -0.06      4.89 o 
  -5   5  13       10.46        6.49      2.97 o 
  -4   5  13        3.17        7.32      2.41 o 
  -3   5  13       60.56       56.95      3.58 o 
  -2   5  13      182.10      179.98      4.75 o 
  -1   5  13       18.91       22.99      2.05 o 
   0   5  13       20.34       31.05      2.76 o 
   1   5  13        1.82        2.19      1.98 o 
   2   5  13       35.88       35.66      3.19 o 
   3   5  13       18.81       21.89      4.12 o 
   4   5  13      140.14      143.30      8.45 o 
  -5   6  13        0.87       -0.24      2.75 o 
  -4   6  13      159.47      188.11      6.64 o 
  -3   6  13      246.72      234.21      8.46 o 
  -2   6  13       64.61       64.65      3.52 o 
  -1   6  13      779.56      739.55      9.80 o 
   0   6  13       20.66       25.72      3.79 o 
   1   6  13      177.24      162.44      6.64 o 
   2   6  13       45.50       50.16      3.76 o 
   3   6  13       12.04        7.89      3.30 o 
   4   6  13        1.68        0.51      3.84 o 
  -5   7  13       13.67       12.35      3.37 o 
  -4   7  13        9.91       10.06      2.73 o 
  -3   7  13       20.48       20.40      2.73 o 
  -2   7  13       62.16       60.04      3.47 o 
  -1   7  13       81.32      101.57      4.45 o 
   0   7  13       37.58       39.38      3.44 o 
   1   7  13       92.12       85.21      4.84 o 
   2   7  13       14.83       12.90      2.86 o 
   3   7  13      213.76      189.73      7.93 o 
   4   7  13        1.34       -0.44      4.37 o 
  -5   8  13       15.58       13.70      3.44 o 
  -4   8  13        8.88        7.61      3.15 o 
  -3   8  13      160.07      160.69      6.96 o 
  -2   8  13        4.25        4.43      1.99 o 
  -1   8  13        4.73        1.78      2.24 o 
   0   8  13        0.01        1.87      2.17 o 
   1   8  13        9.79       13.54      3.30 o 
   2   8  13       82.62       92.58      5.36 o 
   3   8  13       18.12       16.10      3.88 o 
   4   8  13        0.43        3.49      4.65 o 
  -4   9  13       12.41       13.83      3.07 o 
  -3   9  13       16.06       13.83      3.05 o 
  -2   9  13      246.13      271.96      8.41 o 
  -1   9  13      122.50      149.33      6.83 o 
   0   9  13       84.32       94.96      7.42 o 
   1   9  13      220.33      230.45      9.81 o 
   2   9  13      127.93      117.33      8.05 o 
   3   9  13        6.78        8.89      3.60 o 
   4   9  13        0.00        2.48      4.25 o 
  -4  10  13       20.43       11.25      3.21 o 
  -3  10  13      152.95      158.05      6.93 o 
  -2  10  13      129.96      133.05      6.01 o 
  -1  10  13        1.05        1.83      2.95 o 
   0  10  13       20.09       10.63      3.98 o 
   1  10  13        4.24       -0.45      2.75 o 
   2  10  13      160.96      196.22      8.25 o 
   3  10  13       26.51       18.02      5.41 o 
  -4  11  13        2.91       -1.56      2.85 o 
  -3  11  13       78.80       94.29      5.11 o 
  -2  11  13       19.50       20.43      5.27 o 
  -1  11  13        1.04        3.10      3.58 o 
   0  11  13      171.06      182.84     14.72 o 
   1  11  13        0.03        3.86      3.16 o 
   2  11  13        0.01        2.14      3.35 o 
   3  11  13        1.53        4.07      3.85 o 
  -3  12  13       10.85        6.62      3.19 o 
  -2  12  13        1.29       -1.42      3.11 o 
  -1  12  13        1.56        1.58      3.71 o 
   0  12  13       29.46       19.98      5.02 o 
   1  12  13       16.63       11.02      3.88 o 
   2  12  13       21.16       13.84      4.37 o 
  -2  13  13        4.92        8.20      3.83 o 
  -1  13  13       16.44        9.37      4.60 o 
   0  13  13       46.07       34.93     10.48 o 
   1  13  13        0.22       -0.12      3.69 o 
  -1  14  13        5.82        5.22      4.70 o 
   0  14  13       12.06       10.57      4.91 o 
  -5   0  14       26.92       18.56      5.00 o 
  -4   0  14      334.24      279.57     21.65 o 
  -3   0  14        5.65        1.59      3.11 o 
  -2   0  14        4.59       -0.89      2.13 o 
  -1   0  14        1.65        0.87      2.07 o 
   0   0  14       43.87       42.41      3.27 o 
   1   0  14      211.41      203.17      9.06 o 
   2   0  14        0.29       -2.76      4.46 o 
   3   0  14       10.80       21.53     15.58 o 
   4   0  14       92.51       84.10     11.80 o 
   5   0  14       48.01       82.74     12.79 o 
  -5   1  14       38.07       38.57      4.68 o 
  -4   1  14        6.68        8.35      2.83 o 
  -3   1  14       15.25        9.18      2.24 o 
  -2   1  14       77.58       74.70      4.62 o 
  -1   1  14        9.22        7.84      1.72 o 
   0   1  14       29.16       16.09      1.83 o 
   1   1  14       29.49       29.29      3.10 o 
   2   1  14      120.97      129.74     10.46 o 
   3   1  14        7.80       14.95      5.09 o 
   4   1  14        5.36        3.36      4.80 o 
  -5   2  14       85.86       72.97      8.31 o 
  -4   2  14        0.01       -0.43      2.50 o 
  -3   2  14        0.08       -0.65      1.87 o 
  -2   2  14       47.18       49.20      3.24 o 
  -1   2  14      411.13      430.45      7.43 o 
   0   2  14       77.00      105.80      3.43 o 
   1   2  14       19.08       18.51      2.36 o 
   2   2  14        8.96        7.56      2.80 o 
   3   2  14       11.10        6.83      4.04 o 
   4   2  14       38.98       51.24      6.87 o 
  -5   3  14        2.09        4.97      2.82 o 
  -4   3  14        0.03        0.33      2.38 o 
  -3   3  14       11.81       13.64      2.37 o 
  -2   3  14       16.10       19.28      3.04 o 
  -1   3  14       45.64       65.03      2.90 o 
   0   3  14        1.89       -1.10      1.46 o 
   1   3  14      122.00      122.10      4.68 o 
   2   3  14       61.42       59.25      5.42 o 
   3   3  14        2.38        5.80      3.26 o 
   4   3  14        1.35        2.38      5.17 o 
  -5   4  14        5.88        2.10      2.83 o 
  -4   4  14       17.81       22.45      2.98 o 
  -3   4  14      249.48      247.17      9.52 o 
  -2   4  14      769.68      825.29     12.09 o 
  -1   4  14        8.24        8.32      1.88 o 
   0   4  14       57.27       54.47      3.16 o 
   1   4  14      131.02      158.78      5.68 o 
   2   4  14       17.14       15.54      3.14 o 
   3   4  14       32.12       31.65      5.74 o 
   4   4  14       47.51       49.03     10.24 o 
  -5   5  14       14.90       14.11      3.32 o 
  -4   5  14        1.53        1.26      2.44 o 
  -3   5  14        0.21        4.20      2.13 o 
  -2   5  14       16.88       20.48      2.33 o 
  -1   5  14       70.77       75.48      3.94 o 
   0   5  14       19.16       13.34      2.52 o 
   1   5  14        1.00        4.25      2.26 o 
   2   5  14       14.73       13.98      2.93 o 
   3   5  14        4.47        7.52      4.30 o 
   4   5  14       25.11       14.64      5.35 o 
  -5   6  14       22.53       25.36      3.66 o 
  -4   6  14      181.23      202.31      7.46 o 
  -3   6  14       24.74       19.10      2.80 o 
  -2   6  14        0.16        0.39      1.79 o 
  -1   6  14      171.59      204.37      7.18 o 
   0   6  14       34.95       23.59      2.95 o 
   1   6  14        9.86       10.97      2.62 o 
   2   6  14        2.17        1.20      2.54 o 
   3   6  14      144.63      158.01      9.67 o 
   4   6  14        0.07        0.45      4.07 o 
  -5   7  14        1.44        0.78      2.96 o 
  -4   7  14       14.89       12.43      3.02 o 
  -3   7  14       32.04       27.64      3.26 o 
  -2   7  14       72.47       63.39      5.01 o 
  -1   7  14        0.44        0.27      2.04 o 
   0   7  14      109.63      108.27      6.43 o 
   1   7  14       26.77       19.59      3.17 o 
   2   7  14        7.98        5.54      2.78 o 
   3   7  14      125.17      114.85      6.91 o 
   4   7  14       11.66        3.91      4.87 o 
  -4   8  14        0.73        1.08      2.78 o 
  -3   8  14       22.63       23.63      3.18 o 
  -2   8  14       42.68       43.98      4.13 o 
  -1   8  14        5.99        0.74      2.44 o 
   0   8  14      226.30      221.96     10.21 o 
   1   8  14       26.87       30.35      4.97 o 
   2   8  14       16.70       15.93      3.31 o 
   3   8  14        0.63       -1.96      3.26 o 
  -4   9  14        7.21        7.20      3.05 o 
  -3   9  14        0.14       -1.85      2.47 o 
  -2   9  14        0.83       -2.46      2.53 o 
  -1   9  14        0.67        0.15      3.06 o 
   0   9  14       29.50       26.64      3.73 o 
   1   9  14       29.03       18.13      3.53 o 
   2   9  14       84.92       90.24      6.89 o 
   3   9  14        8.22        6.78      4.20 o 
  -4  10  14        4.68       -0.75      2.83 o 
  -3  10  14       44.91       41.42      3.82 o 
  -2  10  14        0.51        2.88      3.04 o 
  -1  10  14       38.12       21.44      4.58 o 
   0  10  14       23.88       27.14      4.47 o 
   1  10  14        8.76        9.71      3.64 o 
   2  10  14        0.34        1.21      3.90 o 
   3  10  14       28.70       33.29      5.30 o 
  -3  11  14        4.24        6.89      3.23 o 
  -2  11  14        2.13        4.65      3.29 o 
  -1  11  14       29.49       28.46      5.22 o 
   0  11  14       25.96       21.52      8.18 o 
   1  11  14        0.09        0.92      3.17 o 
   2  11  14        5.67       -1.09      3.07 o 
  -3  12  14        0.01       -1.35      3.05 o 
  -2  12  14        4.75        4.53      3.63 o 
  -1  12  14       41.48       32.74      5.68 o 
   0  12  14       13.91        8.35      4.17 o 
   1  12  14        0.54       -1.11      3.50 o 
   2  12  14        0.22        4.49      4.08 o 
  -2  13  14       12.06        7.21      5.09 o 
  -1  13  14        0.00       -1.69      4.12 o 
   0  13  14        0.36        2.02      4.44 o 
   1  13  14        7.05        7.75      4.18 o 
  -5   1  15        0.66        0.64      3.23 o 
  -4   1  15        5.51        2.10      2.55 o 
  -3   1  15       10.13        7.15      4.02 o 
  -2   1  15       24.19       23.40      2.64 o 
  -1   1  15      262.37      260.86      5.80 o 
   0   1  15        0.24        0.31      1.44 o 
   1   1  15      130.68      137.53      8.07 o 
   2   1  15       22.93       19.43      4.51 o 
   3   1  15        7.17        9.33      4.29 o 
   4   1  15      150.00      151.97     14.05 o 
  -5   2  15       30.37       28.88      5.34 o 
  -4   2  15       45.87       39.14      4.99 o 
  -3   2  15       49.38       55.46      3.85 o 
  -2   2  15      578.64      559.79     10.02 o 
  -1   2  15        4.79        7.57      1.82 o 
   0   2  15       16.88       11.41      1.87 o 
   1   2  15       40.13       31.23      2.97 o 
   2   2  15        0.07        0.60      2.64 o 
   3   2  15       93.03       79.64      8.92 o 
   4   2  15      102.65       94.45      8.90 o 
  -5   3  15        0.05       -1.50      2.80 o 
  -4   3  15       19.26       15.51      3.21 o 
  -3   3  15        0.20       -0.66      2.11 o 
  -2   3  15        8.78       10.50      2.26 o 
  -1   3  15        2.97        3.49      1.81 o 
   0   3  15       19.40       27.28      2.67 o 
   1   3  15       23.82       18.21      2.66 o 
   2   3  15       21.12       11.72      3.35 o 
   3   3  15        4.51        0.97      4.33 o 
   4   3  15        0.18        8.17      5.11 o 
  -5   4  15        3.20        0.08      2.86 o 
  -4   4  15        4.05        1.73      2.35 o 
  -3   4  15        2.45        3.50      2.34 o 
  -2   4  15        0.18        2.38      1.97 o 
  -1   4  15       67.98       78.76      3.93 o 
   0   4  15       91.84      100.82      4.89 o 
   1   4  15       76.44       97.33      6.66 o 
   2   4  15      263.98      238.32     10.20 o 
   3   4  15        6.57       12.74      3.91 o 
   4   4  15      137.64      154.94     10.58 o 
  -5   5  15       21.48       18.51      3.55 o 
  -4   5  15        0.58        1.11      2.60 o 
  -3   5  15       10.53        7.59      2.30 o 
  -2   5  15       16.30       14.81      2.43 o 
  -1   5  15      301.94      323.59      6.74 o 
   0   5  15       21.82       27.09      3.12 o 
   1   5  15       72.57       76.05      4.55 o 
   2   5  15       94.83       89.38      5.59 o 
   3   5  15       12.29       15.13      4.32 o 
   4   5  15        7.91        0.80      4.79 o 
  -5   6  15        0.11       -1.14      2.98 o 
  -4   6  15      173.42      178.47      6.77 o 
  -3   6  15      116.16      110.43      7.78 o 
  -2   6  15       82.41       85.75      5.62 o 
  -1   6  15      111.41      127.28      5.41 o 
   0   6  15        5.40        7.23      2.46 o 
   1   6  15      239.99      227.46      7.99 o 
   2   6  15      256.63      266.04      8.97 o 
   3   6  15      233.31      225.70     15.15 o 
   4   6  15        3.80       11.62      5.41 o 
  -4   7  15       11.78       13.11      3.16 o 
  -3   7  15        2.41        4.61      2.56 o 
  -2   7  15      153.15      138.40      5.29 o 
  -1   7  15        2.72        0.31      2.53 o 
   0   7  15      197.31      194.58      7.45 o 
   1   7  15        6.04        6.60      2.94 o 
   2   7  15       16.76       11.48      3.38 o 
   3   7  15       36.81       34.71      5.27 o 
  -4   8  15        7.52        1.48      2.78 o 
  -3   8  15       65.92       63.64      4.36 o 
  -2   8  15       64.20       59.91      4.77 o 
  -1   8  15        0.40        1.64      3.93 o 
   0   8  15       14.03        8.64      3.17 o 
   1   8  15      108.36      117.01      6.54 o 
   2   8  15       18.64       25.59      4.17 o 
   3   8  15       24.64       24.23      4.85 o 
  -4   9  15       39.69       36.46      4.09 o 
  -3   9  15        0.00        2.21      2.57 o 
  -2   9  15        1.29        4.05      3.21 o 
  -1   9  15       17.78       27.31      4.78 o 
   0   9  15        1.08       -2.68      2.68 o 
   1   9  15       16.48       18.23      3.72 o 
   2   9  15        8.21        2.28      3.47 o 
   3   9  15        0.49       -0.20      3.68 o 
  -3  10  15        0.02       -1.18      2.70 o 
  -2  10  15        1.36        1.05      3.25 o 
  -1  10  15       47.04       57.80      6.60 o 
   0  10  15       41.70       52.82      5.51 o 
   1  10  15       16.60        9.08      3.55 o 
   2  10  15        5.65        6.41      3.81 o 
  -3  11  15       45.58       52.93      7.38 o 
  -2  11  15        1.05       -0.27      3.53 o 
  -1  11  15       21.27       25.86      5.36 o 
   0  11  15        4.63       -0.60      3.28 o 
   1  11  15        1.62        1.62      3.28 o 
   2  11  15       20.38       21.85      5.66 o 
  -2  12  15        2.54        7.21      4.55 o 
  -1  12  15        0.33        3.84      4.27 o 
   0  12  15       15.97        9.79      4.04 o 
   1  12  15        7.10        7.83      4.27 o 
  -5   0  16        0.77       -0.84      5.08 o 
  -4   0  16        2.11        6.58      3.99 o 
  -3   0  16       28.10       24.30      4.74 o 
  -2   0  16      222.06      214.57     12.68 o 
  -1   0  16       22.43       18.83      3.60 o 
   0   0  16       76.32       71.99      4.79 o 
   1   0  16       69.00       56.33      9.56 o 
   2   0  16       11.27       12.07      6.27 o 
   3   0  16       20.83       22.69      7.93 o 
   4   0  16       16.97       21.41      8.95 o 
  -5   1  16        1.91        0.09      3.31 o 
  -4   1  16        4.54       -1.69      2.86 o 
  -3   1  16      153.42      151.02      6.23 o 
  -2   1  16       15.08       10.61      2.62 o 
  -1   1  16        3.92        2.57      1.77 o 
   0   1  16       16.03       17.25      2.30 o 
   1   1  16        8.27       11.70      4.32 o 
   2   1  16        0.91        4.20      3.74 o 
   3   1  16        0.03        0.64      4.29 o 
   4   1  16       20.08       20.95      6.16 o 
  -5   2  16        5.46        4.58      3.28 o 
  -4   2  16        3.44        2.52      2.74 o 
  -3   2  16       30.74       32.76      5.21 o 
  -2   2  16       16.19       13.35      2.51 o 
  -1   2  16        3.80       -1.82      1.82 o 
   0   2  16       25.23       23.28      2.74 o 
   1   2  16       29.91       38.82      4.19 o 
   2   2  16       18.87       16.52      3.78 o 
   3   2  16       51.27       53.60      8.26 o 
   4   2  16        5.55       -5.03      5.39 o 
  -5   3  16        5.62        6.30      3.03 o 
  -4   3  16        0.34       -0.47      2.70 o 
  -3   3  16       36.11       41.07      4.13 o 
  -2   3  16      111.41      108.92      4.85 o 
  -1   3  16      134.98      127.37      4.82 o 
   0   3  16       20.26       17.48      2.54 o 
   1   3  16        0.42        1.87      2.31 o 
   2   3  16        4.45       12.84      3.63 o 
   3   3  16        3.32        9.53      4.66 o 
   4   3  16        0.45        1.02      5.18 o 
  -5   4  16        3.37        1.15      2.97 o 
  -4   4  16        3.56        1.98      2.67 o 
  -3   4  16       31.99       20.91      3.09 o 
  -2   4  16        3.00        0.49      2.01 o 
  -1   4  16      241.44      249.81      8.85 o 
   0   4  16       27.52       32.44      3.44 o 
   1   4  16      155.43      158.13      7.19 o 
   2   4  16        0.56        2.09      3.47 o 
   3   4  16        4.27        4.69      4.63 o 
   4   4  16        1.89       -5.54      6.55 o 
  -5   5  16        7.53        5.99      3.26 o 
  -4   5  16        1.01        0.41      2.68 o 
  -3   5  16        2.04        1.86      2.46 o 
  -2   5  16       66.03       61.08      3.92 o 
  -1   5  16        2.05        4.58      2.29 o 
   0   5  16       22.04       20.09      3.03 o 
   1   5  16        6.72       11.33      3.11 o 
   2   5  16       25.96       21.15      4.70 o 
   3   5  16       15.42       14.27      4.45 o 
  -4   6  16       22.88       23.90      3.57 o 
  -3   6  16        0.87        0.42      2.45 o 
  -2   6  16      236.38      246.74      6.73 o 
  -1   6  16       30.82       41.01      4.73 o 
   0   6  16       12.59       13.21      3.16 o 
   1   6  16      322.92      332.93     11.26 o 
   2   6  16       24.77       12.58      3.89 o 
   3   6  16       17.70       29.76      5.14 o 
  -4   7  16       22.29       18.32      3.97 o 
  -3   7  16       29.37       29.30      3.45 o 
  -2   7  16       30.71       19.11      3.05 o 
  -1   7  16       39.45       46.28      4.97 o 
   0   7  16       60.96       76.50      5.40 o 
   1   7  16       12.47       16.91      3.54 o 
   2   7  16        0.14       -3.08      3.36 o 
   3   7  16       35.67       26.28      5.35 o 
  -4   8  16        0.58       -0.10      2.95 o 
  -3   8  16       34.16       34.91      3.77 o 
  -2   8  16       24.35       22.77      4.09 o 
  -1   8  16        8.96       -0.17      4.48 o 
   0   8  16       81.99       96.44      6.07 o 
   1   8  16       19.96       14.43      3.66 o 
   2   8  16        1.52       -0.75      3.46 o 
   3   8  16        3.70        4.55      4.84 o 
  -3   9  16      104.46      118.44      6.16 o 
  -2   9  16       14.31       12.37      4.76 o 
  -1   9  16        1.71       -3.48      3.82 o 
   0   9  16       29.49       21.11      3.97 o 
   1   9  16        1.50       -2.69      3.40 o 
   2   9  16        1.13       -1.03      3.28 o 
  -3  10  16        6.06        9.55      3.75 o 
  -2  10  16       25.55       23.47      4.91 o 
  -1  10  16       20.39       27.79      5.43 o 
   0  10  16       67.35       62.41      6.07 o 
   1  10  16        1.60        2.03      3.51 o 
   2  10  16        5.60        4.71      3.92 o 
  -2  11  16       57.98       67.35      7.99 o 
  -1  11  16        0.48        5.20      4.24 o 
   0  11  16       24.44       23.95      5.04 o 
   1  11  16        0.03        1.93      3.72 o 
  -1  12  16        1.61        1.96      4.77 o 
   0  12  16       15.38       20.32      4.94 o 
  -5   1  17       14.70        7.93      4.28 o 
  -4   1  17       53.99       47.47      5.26 o 
  -3   1  17        5.85        4.72      2.69 o 
  -2   1  17      375.13      443.60     11.14 o 
  -1   1  17      392.83      412.72      8.67 o 
   0   1  17       54.11       53.92      3.52 o 
   1   1  17        0.35        0.61      2.45 o 
   2   1  17        0.63       -0.65      3.96 o 
   3   1  17        1.46        6.27      5.05 o 
  -5   2  17        1.64        3.82      3.84 o 
  -4   2  17        4.58        2.78      3.33 o 
  -3   2  17        0.84        0.77      2.56 o 
  -2   2  17      106.43      117.78      5.14 o 
  -1   2  17      116.79      127.98      5.51 o 
   0   2  17      127.34      129.38      4.90 o 
   1   2  17        1.30        1.47      3.13 o 
   2   2  17       14.91        8.69      4.47 o 
   3   2  17       26.99       11.38      5.21 o 
  -4   3  17       14.51       12.46      3.82 o 
  -3   3  17        0.23       -2.28      2.28 o 
  -2   3  17       30.49       31.93      3.32 o 
  -1   3  17        3.41        5.12      2.24 o 
   0   3  17        0.25        1.93      2.48 o 
   1   3  17        0.32       -0.46      3.18 o 
   2   3  17        8.48        9.59      4.44 o 
   3   3  17       30.10       23.01      5.69 o 
  -4   4  17        2.98        4.50      2.90 o 
  -3   4  17       63.55       63.95      9.25 o 
  -2   4  17       23.88       19.02      2.88 o 
  -1   4  17      148.14      164.80      6.34 o 
   0   4  17       15.98       15.56      3.11 o 
   1   4  17        3.82        8.28      3.31 o 
   2   4  17       58.70       65.75     12.29 o 
   3   4  17       16.71       17.18      5.63 o 
  -4   5  17       78.45       80.74      5.15 o 
  -3   5  17        0.71        1.05      2.53 o 
  -2   5  17       42.22       50.73      4.27 o 
  -1   5  17       16.05       18.58      4.99 o 
   0   5  17        0.32        3.99      2.86 o 
   1   5  17        5.31        3.43      3.13 o 
   2   5  17        7.39        9.26      6.80 o 
   3   5  17        7.86       -0.54      4.95 o 
  -4   6  17        4.86       -1.25      2.83 o 
  -3   6  17       14.15        9.04      2.88 o 
  -2   6  17      121.00      112.78      6.23 o 
  -1   6  17       43.15       59.21      5.49 o 
   0   6  17       25.60       36.62      4.31 o 
   1   6  17       53.48       72.10      6.62 o 
   2   6  17       25.36       25.90      5.90 o 
   3   6  17        0.53        2.48      4.58 o 
  -4   7  17        2.34       -2.39      2.91 o 
  -3   7  17       19.42       18.65      3.30 o 
  -2   7  17        1.06        2.84      3.23 o 
  -1   7  17        9.60        5.94      4.28 o 
   0   7  17        6.59       10.19      3.31 o 
   1   7  17       23.24       20.34      5.30 o 
   2   7  17        0.00        1.33      4.11 o 
  -3   8  17       41.60       38.43      3.93 o 
  -2   8  17        8.30        7.55      3.48 o 
  -1   8  17        0.18        2.02      3.41 o 
   0   8  17       28.47       28.36      4.19 o 
   1   8  17       33.04       35.11      4.52 o 
   2   8  17        0.53       -1.23      3.81 o 
  -3   9  17        0.57       -0.57      3.76 o 
  -2   9  17       36.43       43.26      6.41 o 
  -1   9  17        2.53        0.66      3.42 o 
   0   9  17        2.77        4.43      3.71 o 
   1   9  17        0.21       -2.10      3.33 o 
   2   9  17        0.98       -1.07      4.13 o 
  -2  10  17        4.01        8.05      4.81 o 
  -1  10  17        0.51       -3.28      3.69 o 
   0  10  17       10.51       13.36      4.37 o 
   1  10  17        1.42        1.13      3.61 o 
  -1  11  17       28.25       25.54      5.85 o 
   0  11  17        1.68        0.72      4.08 o 
  -4   0  18        3.27        7.07      5.86 o 
  -3   0  18       26.89       29.96      6.56 o 
  -2   0  18      297.65      331.17     19.13 o 
  -1   0  18       29.52       29.72      4.53 o 
   0   0  18       19.93       17.01      4.85 o 
   1   0  18       22.80       19.70      9.20 o 
   2   0  18       37.65       40.02      8.66 o 
   3   0  18       63.95       73.52     24.31 o 
  -4   1  18        0.00        0.62      3.10 o 
  -3   1  18        5.27        8.69      3.49 o 
  -2   1  18      126.53      136.14      6.29 o 
  -1   1  18       44.62       51.70      3.74 o 
   0   1  18       42.27       46.63      4.77 o 
   1   1  18       16.43        3.34      5.42 o 
   2   1  18        5.68       -1.39      4.74 o 
   3   1  18        0.05       -4.72      4.72 o 
  -4   2  18        5.08        6.87      3.59 o 
  -3   2  18        5.46        2.97      2.95 o 
  -2   2  18        1.15        1.56      2.26 o 
  -1   2  18       96.70      103.51      5.03 o 
   0   2  18       12.65       12.65      3.06 o 
   1   2  18       16.64       16.33      4.80 o 
   2   2  18       16.04       13.62      5.70 o 
   3   2  18       13.74        5.29      5.30 o 
  -4   3  18       14.47       21.13      4.27 o 
  -3   3  18       10.06        2.14      3.18 o 
  -2   3  18       36.55       27.59      3.31 o 
  -1   3  18      384.29      451.78     10.40 o 
   0   3  18        1.63        3.90      3.70 o 
   1   3  18       21.39       16.43      4.37 o 
   2   3  18        5.11        5.53      5.30 o 
   3   3  18       25.31       40.24      9.53 o 
  -4   4  18       96.27      112.13      5.95 o 
  -3   4  18        5.72        2.12      3.21 o 
  -2   4  18       20.91       19.38      3.37 o 
  -1   4  18       46.21       62.01      5.56 o 
   0   4  18       63.61       63.18      7.26 o 
   1   4  18       65.96       45.81      6.71 o 
   2   4  18        1.74        1.39      4.85 o 
   3   4  18        0.46        1.18      5.84 o 
  -4   5  18        4.85        0.72      2.99 o 
  -3   5  18        0.48       -0.82      2.92 o 
  -2   5  18        4.51        3.57      3.09 o 
  -1   5  18        3.99        1.59      3.31 o 
   0   5  18       20.67       26.39      4.45 o 
   1   5  18       40.30       41.68      8.05 o 
   2   5  18       17.82       16.54      4.92 o 
  -3   6  18       12.04       11.41      3.12 o 
  -2   6  18       29.82       31.31      4.77 o 
  -1   6  18       17.73       14.32      3.98 o 
   0   6  18        8.06        9.33      3.65 o 
   1   6  18        1.65        7.40      4.25 o 
   2   6  18        0.31       -1.49      4.25 o 
  -3   7  18        1.60        4.57      2.91 o 
  -2   7  18       45.16       52.99      5.69 o 
  -1   7  18       20.16       21.35      5.23 o 
   0   7  18        0.61        5.68      3.29 o 
   1   7  18       40.69       42.50      5.04 o 
   2   7  18        0.02       -0.30      4.46 o 
  -3   8  18       12.36        6.05      3.91 o 
  -2   8  18        0.41        4.16      4.45 o 
  -1   8  18        9.95        6.35      5.09 o 
   0   8  18       23.36       21.88      4.37 o 
   1   8  18        0.06        1.97      3.56 o 
  -2   9  18        8.68        5.39      4.61 o 
  -1   9  18       26.57       24.07      5.46 o 
   0   9  18        6.83       10.46      4.24 o 
   1   9  18        0.29       -0.26      3.78 o 
  -1  10  18       10.67       16.13      4.79 o 
   0  10  18        1.61       -0.50      4.02 o 
  -4   1  19        7.65        6.62      3.76 o 
  -3   1  19        4.30        4.07      3.06 o 
  -2   1  19       37.53       40.35      4.11 o 
  -1   1  19      317.48      354.71      9.37 o 
   0   1  19       70.45       78.41      9.09 o 
   1   1  19       11.94       10.79      6.10 o 
   2   1  19        0.09       -0.39      6.66 o 
  -4   2  19        1.79        2.56      3.47 o 
  -3   2  19        1.98        5.83      3.40 o 
  -2   2  19        3.89        2.85      2.81 o 
  -1   2  19       60.71       72.67      5.45 o 
   0   2  19        0.04        7.98      4.25 o 
   1   2  19       35.50       34.57      6.02 o 
   2   2  19       14.60       16.60      6.22 o 
  -4   3  19        4.38        3.53      3.73 o 
  -3   3  19       10.27        8.26      3.55 o 
  -2   3  19       59.77       66.74      4.81 o 
  -1   3  19        4.95        7.49      4.32 o 
   0   3  19       10.47        7.23      4.11 o 
   1   3  19      125.50      138.13     12.11 o 
   2   3  19        4.55        9.39      5.81 o 
  -3   4  19        0.71       -0.12      3.24 o 
  -2   4  19        6.96        6.27      3.07 o 
  -1   4  19       39.89       54.89      5.60 o 
   0   4  19       24.48       26.10      4.51 o 
   1   4  19       56.98       69.91      7.83 o 
   2   4  19       21.23       16.80      6.79 o 
  -3   5  19        4.64        4.63      3.13 o 
  -2   5  19        2.26        0.18      3.59 o 
  -1   5  19        0.16        1.26      3.41 o 
   0   5  19      163.50      177.23      8.77 o 
   1   5  19        2.59        1.95      3.92 o 
   2   5  19       47.59       40.82      6.47 o 
  -3   6  19        8.37        4.81      3.83 o 
  -2   6  19       13.76       14.97      4.96 o 
  -1   6  19        1.22       -1.04      3.29 o 
   0   6  19        3.74        0.99      3.51 o 
   1   6  19       41.56       41.24      6.62 o 
   2   6  19       29.43       36.66      8.08 o 
  -2   7  19        0.80        0.51      4.19 o 
  -1   7  19        1.02       -2.44      4.06 o 
   0   7  19        5.90       11.94      4.39 o 
   1   7  19        5.62        3.72      4.52 o 
  -2   8  19        3.27        5.53      4.66 o 
  -1   8  19        0.79        0.02      4.35 o 
   0   8  19        5.49        7.63      4.24 o 
   1   8  19       12.16        9.96      4.65 o 
  -3   0  20       10.71        4.80      4.73 o 
  -2   0  20       35.41       37.83      5.93 o 
  -1   0  20       99.71      108.57     14.08 o 
   0   0  20       45.45       28.34     10.89 o 
   1   0  20        0.44       -5.25      8.07 o 
   2   0  20        1.47       -5.07      8.07 o 
  -3   1  20        0.36       -0.70      3.09 o 
  -2   1  20        0.00       -0.49      2.71 o 
  -1   1  20        9.33       11.22      3.78 o 
   0   1  20        6.79       15.31      5.10 o 
   1   1  20        0.03       -0.51      5.50 o 
   2   1  20       75.97      105.68     15.02 o 
  -3   2  20        0.19       -1.13      3.41 o 
  -2   2  20       17.62       17.45      3.62 o 
  -1   2  20        6.34        1.35      3.62 o 
   0   2  20       26.18       24.18      6.78 o 
   1   2  20       17.72       12.13     10.42 o 
   2   2  20        4.36        4.21      6.90 o 
  -3   3  20        5.31        3.56      3.61 o 
  -2   3  20       10.23        4.10      3.73 o 
  -1   3  20       34.85       31.16      5.87 o 
   0   3  20       36.80       46.54      7.04 o 
   1   3  20       11.63       22.43      5.68 o 
   2   3  20        0.92        7.55      7.15 o 
  -3   4  20        6.63        4.38      3.63 o 
  -2   4  20       12.34        4.69      4.26 o 
  -1   4  20        2.48        4.74      3.78 o 
   0   4  20       76.99       90.51     19.15 o 
   1   4  20        3.38        3.53      4.82 o 
  -2   5  20       13.32        5.84      4.48 o 
  -1   5  20        3.96        4.23      4.02 o 
   0   5  20       79.50       71.00      7.49 o 
   1   5  20        1.63        8.94      5.22 o 
  -2   6  20        8.95       12.17      5.32 o 
  -1   6  20        4.49       -1.33      4.36 o 
   0   6  20        2.08        5.50      4.00 o 
   1   6  20       25.36       11.34      5.87 o 
  -1   7  20        0.16        7.68      4.71 o 
   0   7  20        0.19        2.65      4.11 o 
  -2   1  21        3.15        5.25      3.46 o 
  -1   1  21       18.91       24.29      5.82 o 
   0   1  21       42.49       34.04      8.26 o 
   1   1  21        5.54        1.60      7.60 o 
  -2   2  21        4.41        7.08      3.50 o 
  -1   2  21       11.74       17.54      5.15 o 
   0   2  21       24.39       29.42      6.23 o 
   1   2  21       23.21       25.50     10.98 o 
  -2   3  21        8.39       -2.85      3.47 o 
  -1   3  21        2.94        0.43      3.81 o 
   0   3  21        1.61        0.56      5.26 o 
   1   3  21        0.31       -1.06      6.76 o 
  -2   4  21       10.29       13.16      5.38 o 
  -1   4  21        5.54        0.68      3.77 o 
   0   4  21       16.55       16.51      5.56 o 
  -1   5  21        8.01        6.27      5.10 o 
   0   5  21        4.54        6.72      5.03 o 
  -1   0  22       48.90       44.48     13.70 o 
  -1   1  22       17.12       18.29      9.05 o 
                                                 
